# Supplementary material for: MerR and ChrR mediate blue light induced photo-oxidative stress response at the transcriptional level in Vibrio cholerae
Source: Sci Rep. 2017 Jan 18;7:40817. doi: 10.1038/srep40817 (PMC5241685; doi:10.1038/srep40817)
Supplement: Supplementary Table S1 [file srep40817-s2.xls]

## Sheet: Supplementary Table S1
Supplementary Table S1: Mapping of total RNA-seq reads to V. cholerae O1 biovar El Tor str. N16961 genome. Q30 is equivalent to the probability of an incorrect base call 1 in 1000 times
Sample	# of clean reads	# of nucleotides	Mapped percentage	Q30
WT dark	5,853,433	878,014,950	0.97
WT blue light	4,709,718	781,142,250	0.96
ΔChrR dark	3,128,595	469,289,250	0.94
ΔChrR blue light	3,089,688	463,453,200	0.95	96.40%
ΔChrRΔMerR dark	5,805,656	870,848,400	0.89
ΔChrRΔMerR blue light	5,662,305	849,345,750	0.89
Δcry1Δcry2Δphr dark	7,146,681	1,072,002,150	0.97
Δcry1Δcry2Δphr blue light	6,842,177	1,026,326,550	0.97
