# Supplementary material for: MerR and ChrR mediate blue light induced photo-oxidative stress response at the transcriptional level in Vibrio cholerae
Source: Sci Rep. 2017 Jan 18;7:40817. doi: 10.1038/srep40817 (PMC5241685; doi:10.1038/srep40817)
Supplement: Supplementary Table S2 [file srep40817-s3.xls]

## Sheet: Supplementary Table S2
Supplementary Table S2:Average values of the RNA-seq gene expression data across samples. FDR is the false discovery rate.
		Expression value								FDR
Gene ID	Protein Name	Wt dark	Wt blue	Δchrr dark	Δchrr blue light	ΔchrrΔmerr dark	ΔchrrΔmerr blue light	Δcry1Δcry2Δphr dark	Δcry1Δcry2Δphr blue light	Wt dark vs Wt blue light	Δchrr dark vs Δchrr blue light	ΔchrrΔmerr dark vs ΔchrrΔmerr blue light	Δcry1Δcry2Δphr dark vs Δcry1Δcry2Δphr blue light	-
VC0001	hypothetical protein	36	48	41	48	26	29	47	50	0.163236	0.594224	0.881807	0.60042
VC0002	flavodoxin	70	86	103	142	97	108	102	110	0.0625067	0.162602	0.33964	0.88409
VC0003	tRNA modification GTPase TrmE	36	50	62	94	60	61	37	48	0.000420397	0.00346825	0.000174589	0.848636
VC0004	inner membrane protein translocase component YidC	33	40	43	46	44	42	37	44	0.0436581	0.598687	0.000271533	0.760753
VC0005	hypothetical protein	38	76	64	66	67	73	40	78	7.63022e-06	0.981333	0.962242	0.78649
VC0006	ribonuclease P	49	88	49	55	64	69	50	60	3.23323e-05	0.87929	0.937151	0.555898
VC0007	50S ribosomal protein L34	59	64	56	56	93	100	40	41	0.453879	0.845644	0.879787	0.524444
VC0008	amino acid ABC transporter ATP-binding protein	55	45	48	44	27	33	59	52	0.713221	0.997335	0.548529	0.60042
VC0009	amino acid ABC transporter permease	42	38	32	45	24	29	39	36	0.863989	0.485811	0.443332	0.530665
VC0010	amino acid ABC transporter substrate-binding protein	37	46	50	85	35	38	35	40	0.0694439	0.0134161	0.8773	0.555898
VC0012	chromosome replication initiator DnaA	36	41	58	59	84	78	41	42	0.134283	0.781169	0.0603707	0.555898
VC0013	DNA polymerase III subunit beta	44	51	56	58	77	73	46	44	0.0788746	0.60189	0.000975718	0.689272
VC0014	recombination protein F	76	81	122	116	111	105	94	91	0.354216	0.966634	0.0765235	0.673771
VC0015	DNA gyrase subunit B	44	37	50	53	90	87	45	46	0.321556	0.596539	0.0235337	0.901371
VC0015a	hypothetical protein	29	23	23	33	21	21	15	24	0.545077	0.375736	0.627449	0.780531
VC0017	hypothetical protein	35	33	20	22	4	8	24	20	0.949965	0.470668	0.21005	0.451548
VC0018	16 kDa heat shock protein A	71	62	47	52	14	15	77	68	0.774668	0.872268	0.903767	0.523537
VC0019	valine--pyruvate transaminase	79	77	95	144	73	73	83	91	0.784948	0.000124516	0.000879331	0.972511
VC0020	glycyl-tRNA synthetase subunit beta	47	37	49	51	49	48	30	42	0.152851	0.653285	0.00417348	0.985176
VC0021	glycyl-tRNA synthetase subunit alpha	53	52	70	87	69	77	35	48	0.463646	0.171208	1.34861e-06	0.91428
VC0022	hypothetical protein	132	213	213	366	131	125	158	269	1.24163e-09	7.15397e-08	0.000508652	0.560594
VC0023	NADH dehydrogenase subunit II-like protein	74	45	131	64	332	297	109	49	0.0402808	0.0413569	0.00364472	0.0253572
VC0024	sulfur transfer protein SirA	55	40	30	31	13	8	33	34	0.389001	0.773493	0.0105675	0.555966
VC0025	hypothetical protein	44074	47126	74511	54502	25839	21797	75133	61836	0	0.947986	0.702949	0.743239
VC0026	zinc-binding alcohol dehydrogenase	57	68	75	81	87	90	53	68	0.06336	0.554909	0.000168027	0.835072
VC0027	threonine dehydratase	53	67	77	75	79	84	65	83	0.00639725	0.896411	0.0253462	0.861294
VC0028	dihydroxy-acid dehydratase	45	80	54	74	109	129	36	84	2.84714e-14	0.0175946	0.906054	0.555898
VC0029	branched-chain amino acid aminotransferase	77	119	108	179	149	160	68	135	4.69142e-07	5.61494e-06	0.162747	0.555898
VC0030	acetolactate synthase 2 regulatory subunit	94	216	109	276	133	158	113	304	3.43123e-14	2.69445e-07	0.1079	0.555703
VC0031	acetolactate synthase 2 catalytic subunit	78	206	98	238	153	178	103	279	1.70758e-72	5.50633e-21	0.81353	0.555898
VC0032	ComM-like protein	56	50	26	28	6	8	38	33	0.753807	0.823137	0.377586	0.555898
VC0033	acyltransferase	57	44	20	19	7	7	21	33	0.472507	0.907632	0.932235	0.655831
VC0034	thiol:disulfide interchange protein	85	83	50	65	46	45	67	77	0.599197	0.439991	0.376056	0.944118
VC0035	serine/threonine protein kinase	48	46	39	52	32	32	32	41	0.622755	0.354034	0.50884	0.944118
VC0036	FixG-like protein	78	58	55	41	50	45	55	52	0.0334283	0.712922	0.00469049	0.555898
VC0037	hypothetical protein	150	221	139	203	108	104	200	248	0.000131993	0.123725	0.314009	0.80818
VC0038	hypothetical protein	5188	4291	5076	3477	6958	6693	10209	5052	1.50308e-05	0.0269532	0.963538	0.555898
VC0039	SpoOM-like protein	122	250	191	176	188	235	134	248	8.78734e-28	0.945752	0.00379218	0.555898
VC0040	hemolysin	135	193	84	111	103	128	146	270	2.91957e-06	0.137122	1.009e-08	0.555898
VC0041	hypothetical protein	62	49	38	42	40	47	37	45	0.460655	0.800035	0.695252	0.555898
VC0042	potassium uptake protein TrkH	71	50	46	40	23	24	43	47	0.0147402	0.998732	0.936584	0.63782
VC0043	potassium transporter peripheral membrane protein	63	50	52	56	46	47	56	66	0.224345	0.565459	0.00013969	0.906531
VC0044	sun protein	44	40	30	32	43	41	30	34	0.969451	0.767071	0.906713	0.956599
VC0045	methionyl-tRNA formyltransferase	67	99	60	52	43	52	45	101	4.13384e-05	0.932406	0.0902363	0.620569
VC0046	peptide deformylase	245	295	298	343	417	408	350	424	0.0018375	0.248493	0.0258446	0.634698
VC0047	hypothetical protein	61	49	35	30	17	19	40	28	0.318112	0.889196	0.920753	0.509124
VC0048	smf protein	255	309	358	482	114	122	341	333	7.89581e-07	0.150249	0.0573514	0.878854
VC0049	hypothetical protein	1717	1698	2069	2479	1656	1636	2994	2236	0.763646	0.0288037	0.106396	0.980908
VC0050	DNA topoisomerase I-like protein	114	111	128	131	209	227	160	116	0.818509	0.69766	0.0148768	0.523537
VC0051	phosphoribosylaminoimidazole carboxylase ATPase subunit	62	58	30	35	46	42	38	43	0.971324	0.634888	0.515132	0.917956
VC0052	phosphoribosylaminoimidazole carboxylase catalytic subunit	49	55	29	40	62	69	33	36	0.417669	0.546872	0.613121	0.555898
VC0054	Sua5/YciO/YrdC family protein	56	54	37	54	26	25	41	64	0.790152	0.388615	0.460898	0.89777
VC0055	coproporphyrinogen III oxidase	93	86	55	74	27	31	72	79	0.910114	0.168768	0.795485	0.621671
VC0056	shikimate 5-dehydrogenase	71	76	56	61	43	40	70	68	0.354216	0.77719	0.615948	0.555898
VC0057	hypothetical protein	89	220	110	112	81	87	107	201	8.21287e-17	0.907632	0.880081	0.829248
VC0058	carbonic anhydrase	98	131	84	103	115	123	91	126	0.00389678	0.424939	9.05083e-06	0.909689
VC0059	hypothetical protein	92	142	77	121	102	127	141	137	0.0114138	0.197338	0.444405	0.53562
VC0060	camphor resistance protein CrcB	284	358	334	433	117	127	341	400	0.000503743	0.0182235	0.506993	0.904082
VC0061	thiamine biosynthesis protein ThiC	47	39	32	37	13	13	25	29	0.381519	0.329361	0.625643	0.810106
VC0062	thiamine-phosphate pyrophosphorylase	62	44	29	29	7	7	26	29	0.0444766	0.933738	0.679434	0.909689
VC0063	thiazole biosynthesis adenylyltransferase ThiF	55	46	24	25	5	7	23	29	0.835918	0.960668	0.642023	0.555898
VC0064	sulfur carrier protein ThiS	65	42	23	31	11	15	19	30	0.143367	0.320419	0.417261	0.706635
VC0065	thiazole synthase	41	31	27	30	18	19	22	27	0.224168	0.900537	0.80574	0.555898
VC0066	thiamine biosynthesis protein ThiH	46	41	35	27	11	11	23	27	0.963096	0.731735	0.431972	0.555898
VC0067	aminopeptidase	55	69	57	56	67	74	36	54	0.00124282	0.851999	0.0114299	0.932289
VC0068	LysR family transcriptional regulator	74	53	38	43	35	33	40	46	0.0837114	0.693995	0.553458	0.94413
VC0069	multidrug resistance protein	85	78	70	77	17	21	82	64	0.91857	0.546872	0.587734	0.54158
VC0070	hypothetical protein	36	35	39	35	53	54	38	31	0.836293	0.975794	0.672282	0.54158
VC0071	DNA-binding transcriptional regulator AsnC	149	167	170	203	114	118	167	216	0.229883	0.292286	0.570156	0.985985
VC0072	sensory box/GGDEF family protein	192	135	89	73	35	36	221	136	7.37511e-09	0.577674	9.58472e-05	0.679956
VC0073	hypothetical protein	128	76	67	52	27	32	116	63	8.43622e-05	0.715658	0.742265	0.419418
VC0074	hypothetical protein	90	53	42	42	13	13	59	66	0.00675583	0.994958	0.743419	0.555898
VC0075	MadN protein	50	40	38	28	117	109	46	33	0.620145	0.602244	0.00956055	0.41599
VC0076	universal stress protein A	804	214	1378	583	3141	2806	1924	385	1.36626e-111	4.19654e-15	0.294316	5.47857e-06
VC0077	hypothetical protein	46	34	25	23	11	15	22	26	0.465367	0.810683	0.502946	0.54158
VC0078	ferritin	2475	2271	1347	1195	2139	2087	3976	2812	0.102418	0.653853	0.963226	0.987457
VC0079	universal stress protein UspB	3323	2200	1729	1052	1383	1338	5719	2720	4.19003e-29	9.24954e-05	1.25754e-05	0.547305
VC0080	hypothetical protein	171	135	77	70	46	51	215	151	0.259234	0.998213	1.68911e-05	0.555898
VC0081	hypothetical protein	85	74	48	51	28	32	72	59	0.622164	0.801136	0.90052	0.555703
VC0082	hypothetical protein	80	285	113	293	67	90	81	397	2.01622e-166	4.296e-25	2.89294e-06	0.500491
VC0083	ubiquinone/menaquinone biosynthesis methyltransferase	107	444	190	346	163	199	93	513	4.15231e-174	2.01788e-09	0.0027869	0.92195
VC0084	hypothetical protein	69	264	104	151	112	122	66	277	3.04587e-92	0.0146021	3.59569e-06	0.538397
VC0085	ubiquinone biosynthesis protein UbiB	57	156	100	119	91	104	73	170	4.04762e-61	0.247152	0.0554134	0.559136
VC0086	twin-arginine translocation protein TatA	615	1427	998	1657	643	649	1113	1819	2.66229e-60	1.70395e-05	0.659087	0.596168
VC0087	sec-independent translocase	175	392	258	409	269	284	302	455	5.82882e-26	4.16602e-05	0.00199977	0.620569
VC0088	hypothetical protein	56	44	32	35	20	20	31	37	0.448036	0.845644	0.62233	0.555898
VC0089	cytochrome c551 peroxidase	58	46	54	43	20	21	41	32	0.521131	0.801153	0.788525	0.50617
VC0090	DNA-damage-inducible protein F	55	50	28	33	26	24	31	41	0.809121	0.644339	0.555472	0.928194
VC0091	O-methyltransferase-like protein	42	37	39	51	83	96	37	43	0.939032	0.381515	7.82295e-07	0.936809
VC0092	LexA repressor	263	536	460	1207	651	892	378	1230	9.69338e-43	4.71241e-18	0.0656841	0.925794
VC0093	glycerol-3-phosphate acyltransferase	44	37	18	20	12	13	22	28	0.403724	0.781169	0.788525	0.82235
VC0094	4-hydroxybenzoate octaprenyltransferase	58	44	37	43	32	31	31	42	0.47218	0.671726	0.438114	0.985176
VC0095	chorismate--pyruvate lyase	61	64	56	93	48	53	41	65	0.36138	0.0584883	0.99459	0.899032
VC0096	hypothetical protein	445	409	217	272	181	170	559	510	0.784948	0.666233	0.246074	0.58339
VC0097	flagellar basal body protein FliL	338	282	222	235	181	162	413	293	0.568019	0.653285	0.00326521	0.555898
VC0098	methyl-accepting chemotaxis protein	68	59	74	57	40	41	63	47	0.823174	0.340727	0.000201264	0.54158
VC0099	serine protease GlpG	87	79	82	94	69	71	78	89	0.86324	0.376551	0.00184289	0.740817
VC0100	thiosulfate sulfurtransferase	262	246	217	288	130	137	326	306	0.995766	0.0823793	0.603018	0.590767
VC0103	hypothetical protein	62	48	53	66	32	35	37	51	0.459825	0.52802	0.916284	0.901845
VC0105	delta-aminolevulinic acid dehydratase	44	40	47	61	61	65	31	42	0.794528	0.240471	9.16193e-06	0.919578
VC0106	hypothetical protein	58	60	33	36	10	10	28	42	0.699046	0.86748	0.630034	0.621073
VC0108	DNA polymerase I	43	48	48	72	54	62	38	55	0.0375563	0.000155995	0.0554134	0.666934
VC0111	ribosome biogenesis GTP-binding protein YsxC	93	104	104	104	120	118	124	114	0.219619	0.727859	0.000249899	0.555898
VC0112	cytochrome c4	350	422	477	530	632	643	518	570	6.00201e-06	0.83198	0.0012855	0.763423
VC0113	methyltransferase-like protein	95	76	52	51	37	36	99	89	0.416191	0.949841	0.434038	0.555898
VC0114	hypothetical protein	84	168	113	80	77	86	99	141	1.85095e-14	0.557491	0.336886	0.986254
VC0115	hypothetical protein	121	217	98	96	62	58	143	218	5.25395e-11	0.933503	0.209381	0.86949
VC0116	coproporphyrinogen III oxidase	38	37	30	23	33	32	26	31	0.65218	0.734507	0.879787	0.985254
VC0117	protoheme IX synthesis protein HemY	42	36	37	30	66	62	38	30	0.986666	0.822058	0.000702798	0.555703
VC0118	uroporphyrin-III C-methyltransferase	67	49	62	48	57	51	48	51	0.0738474	0.750317	0.0166465	0.580267
VC0119	uroporphyrinogen-III synthase	62	50	55	48	88	87	72	48	0.621887	0.920659	0.000107376	0.530665
VC0120	porphobilinogen deaminase	59	68	69	58	121	123	43	73	0.108807	0.966634	0.0161451	0.960775
VC0121	hypothetical protein	400	620	340	428	289	323	583	626	4.8904e-06	0.286863	0.336557	0.807916
VC0122	adenylate cyclase	248	435	234	236	219	220	303	410	4.09102e-75	0.966634	0.0012383	0.514364
VC0123	frataxin-like protein	87	106	72	84	78	70	128	119	0.106302	0.77719	0.153984	0.678186
VC0125	diaminopimelate decarboxylase	101	170	175	291	136	137	121	200	1.64503e-16	3.3825e-06	0.857572	0.578784
VC0126	diaminopimelate epimerase	86	109	90	108	99	101	112	118	0.0162825	0.279572	0.000183809	0.800878
VC0127	hypothetical protein	45	37	30	31	31	29	44	33	0.590337	0.976356	0.248809	0.411631
VC0128	site-specific tyrosine recombinase XerC	54	51	43	42	26	28	42	53	0.738486	0.932406	0.932235	0.983882
VC0129	hypothetical protein	52	40	38	33	20	20	39	36	0.342021	0.912841	0.61235	0.534596
VC0130	GGDEF family protein	41	27	32	27	51	50	37	30	0.00185117	0.921443	0.141578	0.542657
VC0131	hypothetical protein	44	45	61	57	77	74	67	59	0.672112	0.998732	0.938088	0.555898
VC0132	hypothetical protein	39	33	35	46	42	42	30	33	0.759107	0.143211	0.000149521	0.848636
VC0134	hypothetical protein	38	34	41	32	29	27	35	37	0.900208	0.758913	0.248809	0.547305
VC0135	lysophospholipase L2	50	48	70	62	45	44	50	41	0.699109	0.976356	0.945026	0.555898
VC0136	homoserine/homoserine lactone efflux protein	80	69	73	84	42	44	68	80	0.99593	0.653853	0.733213	0.942959
VC0137	hypothetical protein	62	54	69	66	46	51	48	46	0.632439	0.910228	7.28262e-06	0.555898
VC0139	DPS family protein	539	430	462	370	238	274	589	370	0.460655	0.459255	0.00118417	0.547305
VC0140	hypothetical protein	29	38	56	62	48	51	40	46	0.121323	0.896411	0.86311	0.555898
VC0142	hypothetical protein	344	133	319	182	449	429	585	177	3.47135e-19	0.0331447	0.880081	0.000134412
VC0142a	hypothetical protein	1584	1379	784	1220	428	538	3429	2858	0.763646	0.00308625	0.0347749	0.984953
VC0143	hypothetical protein	1618	861	1505	1004	378	369	3677	1598	3.81584e-22	0.00543853	0.00199343	0.538397
VC0144	hypothetical protein	44	42	47	45	36	32	44	38	0.911547	0.994958	0.139593	0.523537
VC0145	hypothetical protein	53	44	68	78	121	117	46	58	0.637849	0.845644	0.436822	0.57043
VC0146	hypothetical protein	49	43	77	76	144	146	69	52	0.74371	0.933738	0.000376664	0.466289
VC0147	cell division protein FtsY	41	50	57	58	48	48	44	56	0.0375936	0.693772	0.136227	0.835706
VC0148	cell division ATP-binding protein FtsE	31	30	52	45	44	41	33	35	1	0.936335	0.175957	0.555703
VC0149	cell division protein FtsX	31	317	97	100	86	108	24	244	0	0.704836	7.91286e-07	0.960775
VC0150	RNA polymerase factor sigma-32	314	663	316	528	437	495	363	705	3.73013e-87	0.000206963	0.554523	0.713089
VC0151	soluble pyridine nucleotide transhydrogenase	101	79	149	113	202	194	116	75	0.187221	0.276622	0.0225825	0.526737
VC0152	DNA-binding transcriptional repressor FabR	48	42	59	60	77	77	43	52	0.774668	0.86748	0.960629	0.695563
VC0153	hypothetical protein	109	76	71	75	57	61	79	95	0.111463	0.869604	0.86027	0.897576
VC0154	tRNA (uracil-5-)-methyltransferase	49	39	43	35	20	20	39	37	0.601353	0.803994	0.506993	0.785418
VC0156	vitamin B12 receptor	37	180	56	63	36	40	31	142	8.94906e-212	0.438976	1.40165e-06	0.547305
VC0157	alkaline serine protease	29	29	46	36	14	14	15	21	0.382737	0.823471	0.599901	0.975595
VC0158	glutamate racemase	55	55	72	63	85	79	55	48	0.480154	0.960681	0.00158587	0.632766
VC0159	RNA-binding protein	228	301	395	236	500	494	416	341	5.55208e-05	0.000732227	0.0272091	0.832942
VC0161	DNA-binding transcriptional regulator IlvY	44	33	40	41	18	17	28	31	0.324261	0.848547	0.366609	0.555898
VC0162	ketol-acid reductoisomerase	44	36	91	84	136	122	42	41	0.475357	0.977387	0.00173902	0.555898
VC0163	hypothetical protein	157	177	201	279	226	223	232	246	0.116259	0.110209	0.195165	0.58339
VC0164	multidrug resistance protein	35	33	52	55	75	76	39	39	0.878388	0.666233	0.0598981	0.923576
VC0165	hypothetical protein	78	89	136	154	104	108	105	122	0.0878283	0.310048	0.0119731	0.928194
VC0166	TetR family transcriptional regulator	50	60	50	65	81	87	54	65	0.0947659	0.446793	0.604465	0.995242
VC0167	ATP-dependent DNA helicase Rep	35	31	33	37	20	19	23	32	0.71601	0.405084	0.798986	0.909346
VC0168	cytochrome c5	284	319	417	469	547	540	431	465	0.0257974	0.463149	0.0300417	0.865805
VC0169	hypothetical protein	62	15	92	55	69	61	82	31	2.88053e-11	0.283153	0.241618	1.74189e-06
VC0170	peptide ABC transporter ATP-binding protein	117	114	445	420	497	472	186	161	0.261925	0.872744	0.204911	0.831048
VC0171	peptide ABC transporter substrate-binding protein	365	281	1865	1465	2168	1996	556	370	0.000167939	0.801136	0.00501976	0.884132
VC0172	peptide ABC transporter permease	45	45	149	141	135	143	52	55	0.394609	0.981333	0.183563	0.679956
VC0173	peptide ABC transporter permease	41	30	120	72	130	136	48	30	0.263059	0.0766673	0.0356184	0.237124
VC0174	hypothetical protein	262	318	273	293	217	208	369	308	7.90615e-07	0.739884	0.0151602	0.89777
VC0175	deoxycytidylate deaminase-like protein	77	55	161	106	132	121	108	64	0.00984529	0.00672287	0.00225174	0.493364
VC0176	transcriptional regulator	24	25	54	57	39	35	26	25	0.595712	0.955626	0.24227	0.555966
VC0177	hypothetical protein	14	16	41	38	11	10	10	15	0.391725	0.964483	0.672282	0.956646
VC0178	patatin-like protein	172	316	1393	1420	518	654	332	425	7.11814e-32	0.81782	0.0137426	0.761173
VC0179	hypothetical protein	218	290	1498	1064	800	972	381	331	9.69298e-13	0.646567	0.000710191	0.98049
VC0180	hypothetical protein	47	56	305	175	168	217	67	61	0.0330918	9.70105e-06	0.000433906	0.609471
VC0181	hypothetical protein	79	58	217	129	129	130	118	75	0.215027	0.103606	0.000605709	0.500491
VC0182	hypothetical protein	190	131	136	139	77	76	236	167	0.0238179	0.666233	0.685224	0.514543
VC0183	hypothetical protein	114	48	113	87	33	28	136	52	3.04618e-26	0.224194	0.0924286	0.103232
VC0184	hypothetical protein	111	42	119	89	34	28	142	36	1.05692e-30	0.200055	0.089093	4.06193e-07
VC0185	transposase	102	34	77	46	35	33	108	36	4.17847e-25	0.123414	0.861242	0.0223096
VC0186	glutathione reductase	75	133	236	355	208	215	108	174	1.47704e-16	0.0135798	0.340287	0.578784
VC0187	hypothetical protein	36	43	71	89	63	62	36	43	0.108383	0.177214	0.879787	0.913211
VC0188	oligopeptidase A	90	83	95	85	75	78	100	103	0.592736	0.870648	0.391341	0.82235
VC0190	DNA-dependent helicase II	49	51	40	83	49	53	46	90	0.265724	4.6436e-11	0.00176472	0.555898
VC0191	hypothetical protein	38	31	23	31	20	16	38	35	0.424297	0.572685	0.0599409	0.526737
VC0192	AraC family transcriptional regulator	52	61	73	98	54	54	44	65	0.0546312	0.0789515	0.905602	0.952293
VC0194	gamma-glutamyltranspeptidase	32	28	27	26	22	24	25	28	0.871629	0.947481	0.366909	0.907669
VC0195	RarD protein	51	36	34	38	17	15	34	38	0.212598	0.728728	0.21203	0.754174
VC0196	ATP-dependent DNA helicase RecQ	36	21	18	21	9	10	22	21	0.00452553	0.563256	0.722737	0.801468
VC0197	hypothetical protein	39	37	17	20	13	12	15	37	0.886416	0.567981	0.651686	0.92195
VC0198	hypothetical protein	139	94	68	81	36	36	101	113	0.0763881	0.679499	0.587734	0.95315
VC0199	hemolysin secretion ATP-binding protein	46	41	30	31	9	8	30	34	0.645068	0.679499	0.064588	0.712389
VC0200	iron(III) compound receptor	38	29	27	25	11	9	29	27	0.150253	0.960454	0.00331763	0.555898
VC0201	iron(III) ABC transporter ATP-binding protein	25	15	14	19	7	6	20	18	0.0268854	0.485091	0.604152	0.53562
VC0202	iron(III) ABC transporter substrate-binding protein	31	23	17	18	3	2	17	20	0.212409	0.977387	0.0984239	0.555898
VC0203	iron-hydroxamate transporter permease	37	32	25	21	19	19	27	32	0.700206	0.887552	0.953011	0.778743
VC0204	hypothetical protein	56	36	53	38	157	134	44	48	0.0359485	0.542582	0.391341	0.940902
VC0205	hypothetical protein	38	30	34	32	36	36	47	41	0.620145	0.854532	0.719408	0.555898
VC0206	N-acetylmuramic acid-6-phosphate etherase	33	23	17	22	24	25	19	21	0.109259	0.673415	0.712522	0.555703
VC0207	PTS system N-acetylmuramic acid transporter subunits IIBC	59	55	82	106	46	42	45	58	0.970435	0.022143	0.00698542	0.962662
VC0208	hypothetical protein	34	39	34	38	25	23	30	31	0.459118	0.880398	0.295477	0.555703
VC0209	hypothetical protein	67	91	73	102	117	116	76	102	0.00253265	0.0386515	0.00199343	0.987457
VC0210	ribonuclease PH	34	27	26	30	44	45	21	29	0.425921	0.86564	0.840372	0.578784
VC0211	orotate phosphoribosyltransferase	35	29	32	32	14	15	22	26	0.578591	0.989829	0.966036	0.555898
VC0212	lipid A biosynthesis (KDO)2-(lauroyl)-lipid IVA acyltransferase	33	47	42	38	37	44	35	52	0.00136313	0.989212	0.164536	0.920843
VC0213	lipid A biosynthesis lauroyl acyltransferase	40	34	53	45	42	45	42	37	0.770317	0.87929	0.563405	0.555898
VC0214	nucleoid occlusion protein	50	32	50	41	55	51	64	50	0.0386526	0.837031	0.148847	0.473388
VC0215	bifunctional phosphopantothenoylcysteine decarboxylase/phosphopantothenate synthase	36	32	26	23	22	23	41	29	0.963425	0.896251	0.796573	0.526737
VC0216	methyl-accepting chemotaxis protein	42	24	65	41	105	90	50	30	0.000862157	0.135766	0.0487487	0.488694
VC0217	DNA repair protein RadC	22	16	22	19	10	8	16	18	0.456759	0.86748	0.249744	0.555898
VC0218	50S ribosomal protein L28	169	198	136	171	281	292	162	174	0.061237	0.501898	1.97208e-05	0.914844
VC0219	50S ribosomal protein L33	140	184	141	176	239	242	155	156	0.0533016	0.62319	0.767034	0.542657
VC0220	hypothetical protein	61	68	59	78	40	46	62	82	0.275423	0.40272	0.838943	0.930391
VC0221	formamidopyrimidine-DNA glycosylase	56	55	71	78	50	49	55	69	0.500987	0.525723	0.90471	0.899894
VC0222	phosphopantetheine adenylyltransferase	53	71	106	148	98	93	61	94	0.0276197	0.0795274	0.843961	0.859287
VC0223	ADP-heptose--LPS heptosyltransferase II	28	23	29	31	22	21	29	28	0.622774	0.857265	0.393127	0.534596
VC0224	lipopolysaccharide biosynthesis glycosyltransferase	16	15	17	26	15	16	15	17	0.999702	0.340727	0.672282	0.555898
VC0225	lipopolysaccharide biosynthesis protein	30	42	48	57	43	41	34	59	0.00121054	0.376409	0.870069	0.942511
VC0227	3-deoxy-D-manno-octulosonic-acid kinase	27	27	32	41	29	23	25	28	0.812293	0.563256	0.00323927	0.555898
VC0228	hypothetical protein	20	41	47	52	18	23	14	35	3.99356e-08	0.734195	0.340287	0.891943
VC0229	hypothetical protein	19	33	57	39	25	26	16	31	0.000177551	0.462265	0.654835	0.792171
VC0230	hypothetical protein	21	16	68	56	19	20	31	19	0.303031	0.85482	0.837327	0.317332
VC0231	hypothetical protein	22	20	35	36	18	18	21	20	1	0.687894	0.496222	0.552335
VC0232	hypothetical protein	89	89	74	64	37	37	130	111	0.577509	0.896251	0.50884	0.58339
VC0233	3-deoxy-D-manno-octulosonic-acid transferase	53	50	60	56	26	25	64	58	0.947337	0.923631	0.540951	0.555898
VC0234	hypothetical protein	42	50	78	75	47	49	42	52	0.0693597	0.809167	0.618082	0.974312
VC0235	lipopolysaccharide biosynthesis protein	25	30	59	65	19	21	23	30	0.176154	0.456727	0.999641	0.645801
VC0236	ADP-heptose--LPS heptosyltransferase II	39	36	71	78	51	50	58	51	0.836789	0.501898	0.888621	0.555898
VC0237	hypothetical protein	24	19	57	53	29	29	22	18	0.396575	0.87929	0.950633	0.479516
VC0238	hexapaptide repeat-containing transferase	24	27	66	75	43	42	32	31	0.622692	0.651456	0.434038	0.534596
VC0239	hypothetical protein	47	65	121	141	99	99	69	87	6.23542e-05	0.213935	0.491887	0.829157
VC0240	ADP-L-glycero-D-manno-heptose-6-epimerase	144	209	419	574	423	416	245	279	5.57982e-10	0.11379	0.00185973	0.623247
VC0241	mannose-1-phosphate guanylyltransferase	148	187	256	299	207	218	255	251	9.8799e-07	0.651456	0.410274	0.692122
VC0242	phosphomannomutase	95	110	182	209	132	152	162	156	0.00562391	0.449412	0.911052	0.86949
VC0243	GDP-mannose 4,6-dehydratase	166	187	319	349	227	247	243	238	0.0022302	0.834611	0.641779	0.683768
VC0244	perosamine synthase	168	205	319	315	254	261	250	242	2.42404e-05	0.905546	0.282117	0.695918
VC0245	RfbG protein	128	110	214	235	185	191	213	154	0.87257	0.848547	0.178742	0.741571
VC0246	lipopolysaccharide/O-antigen transport protein	87	86	140	157	113	122	145	108	0.765933	0.403443	0.000132423	0.54158
VC0247	lipopolysaccharide/O-antigen transport protein	112	133	211	268	170	177	192	172	0.019633	0.0770314	0.199881	0.895819
VC0248	acyl carrier protein	56	57	96	113	163	188	66	59	0.816058	0.730547	0.190557	0.534596
VC0249	RfbL protein	127	136	211	253	138	156	182	160	0.0147011	0.57978	0.831238	0.932684
VC0250	iron-containing alcohol dehydrogenase	159	216	241	296	265	281	262	254	3.9783e-09	0.377751	0.729703	0.674985
VC0251	acyl protein synthase/acyl-CoA reductase RfbN	181	203	205	206	225	235	276	220	0.00325352	0.944525	0.117521	0.980734
VC0252	acetyltransferase	285	252	295	261	368	381	423	300	0.948136	0.804762	0.158607	0.555898
VC0255	RfbT-like protein	263	233	349	293	303	290	386	244	0.895088	0.937323	0.000581806	0.500491
VC0256	transposase OrfAB subunit A	635	582	861	753	625	613	891	697	0.603694	0.537593	0.0272552	0.942511
VC0257	transposase OrfAB subunit B	328	376	466	385	413	425	431	379	7.91776e-05	0.256667	0.677336	0.981145
VC0259	lipopolysaccharide biosynthesis protein RfbV	110	87	129	111	112	109	147	108	0.153173	0.748217	0.0869816	0.555898
VC0260	mannosyltransferase	166	128	137	99	92	89	204	131	0.0466718	0.0524551	0.583552	0.555898
VC0262	UDP-glucose 4-epimerase	87	88	101	90	61	63	109	94	0.623697	0.976356	0.000109716	0.555898
VC0263	galactosyl-transferase	60	44	51	56	31	32	68	44	0.233236	0.795861	0.78416	0.270774
VC0264	hypothetical protein	57	49	73	53	27	28	58	40	0.615407	0.520053	0.656973	0.523537
VC0265	hypothetical protein	63	42	52	36	44	40	80	52	0.0162099	0.481327	0.482176	0.464739
VC0266	hypothetical protein	45	39	42	36	57	54	60	36	0.632439	0.856023	0.281114	0.157
VC0267	D-isomer specific 2-hydroxyacid dehydrogenase family protein	52	47	84	78	129	135	64	52	0.925563	0.932406	0.0184048	0.555898
VC0268	hypothetical protein	81	65	71	66	41	38	90	76	0.631899	0.995473	0.294316	0.555898
VC0269	mannose-6-phosphate isomerase	110	95	105	104	76	73	124	112	0.770317	0.823137	0.0014744	0.872928
VC0270	ROK family protein	218	198	177	175	88	90	255	210	0.673839	0.908285	0.000295455	0.928401
VC0271	hypothetical protein	44	45	31	41	27	29	30	43	0.333268	0.381515	0.896074	0.907669
VC0273	DNA-binding protein HU	597	338	731	388	1561	1311	914	371	1.82051e-08	5.28851e-06	1.72003e-13	0.0945686
VC0274	hypothetical protein	43	36	29	34	47	45	36	29	0.641982	0.801153	0.716971	0.479516
VC0275	phosphoribosylamine--glycine ligase	38	29	21	21	13	13	21	26	0.382737	0.912841	0.732373	0.72378
VC0276	bifunctional phosphoribosylaminoimidazolecarboxamide formyltransferase/IMP cyclohydrolase	32	28	23	23	20	22	19	29	0.992806	0.904479	0.464236	0.866113
VC0277	zinc-responsive transcriptional regulator	86	74	105	118	112	96	102	104	0.790243	0.691341	0.417261	0.876445
VC0278	DNA-binding transcriptional activator CadC	59	39	35	36	31	32	50	43	0.0059375	0.749685	0.870336	0.547305
VC0280	lysine/cadaverine antiporter	34	26	16	23	5	6	13	20	0.498272	0.38689	0.570156	0.620569
VC0281	lysine decarboxylase, inducible	39	28	19	23	6	7	18	23	0.0254109	0.621318	0.879787	0.985985
VC0282	methyl-accepting chemotaxis protein	52	46	63	60	152	124	47	45	0.626738	0.903884	7.52748e-07	0.555898
VC0283	hypothetical protein	40	25	15	18	4	5	20	28	0.0241643	0.65086	0.364676	0.587161
VC0285	keto-hydroxyglutarate-aldolase/keto-deoxy-phosphogluconate aldolase	56	46	37	44	36	33	38	42	0.52422	0.733238	0.21203	0.555898
VC0286	gluconate permease	33	30	16	20	15	19	23	22	0.796887	0.6935	0.518763	0.534596
VC0287	thermoresistant gluconokinase	62	40	20	27	9	9	31	33	0.0255213	0.413767	0.777836	0.555703
VC0288	phosphogluconate dehydratase	51	33	18	23	4	5	25	30	0.00363816	0.488553	0.366383	0.890596
VC0289	gluconate utilization system gnt-I transcriptional repressor	82	74	45	63	34	33	51	72	0.828253	0.137264	0.879787	0.943504
VC0290	Fis family transcriptional regulator	77	76	44	26	61	47	55	55	0.875085	0.317861	0.00374473	0.54158
VC0291	NifR3/Smm1 family protein	46	49	36	37	67	61	40	41	0.229487	0.845644	0.00778515	0.881416
VC0293	ribosomal protein L11 methyltransferase	48	48	30	34	23	24	31	32	0.384532	0.765143	0.613121	0.544339
VC0295	acetyl-CoA carboxylase biotin carboxylase subunit	40	28	22	18	24	25	23	21	0.159254	0.834001	0.980193	0.530585
VC0296	acetyl-CoA carboxylase biotin carboxyl carrier protein subunit	56	37	31	22	24	28	34	33	0.0455232	0.572386	0.914216	0.540833
VC0297	3-dehydroquinate dehydratase	48	37	20	34	18	16	31	40	0.288549	0.0722056	0.281374	0.559136
VC0298	acetyl-CoA synthetase	111	274	75	256	119	126	76	201	4.90561e-106	2.82508e-58	0.229079	0.555898
VC0299	DNA polymerase III subunit epsilon	75	91	44	65	29	30	60	68	0.0300418	0.176612	0.80899	0.942511
VC0300	hypothetical protein	79	93	38	77	28	30	47	83	0.000791507	7.98474e-09	0.094553	0.555898
VC0301	hypothetical protein	125	124	37	56	13	13	77	101	0.813465	0.17141	0.84278	0.555898
VC0302	3-phenylpropionic acid transporter	48	37	16	18	4	5	19	26	0.386413	0.87929	0.968527	0.58339
VC0303	sensor histidine kinase	60	49	33	32	20	17	30	37	0.482583	0.947481	0.191597	0.881416
VC0304	guanosine pentaphosphate phosphohydrolase	77	69	101	102	116	117	87	82	0.755096	0.761321	0.747381	0.848636
VC0305	ATP-dependent RNA helicase RhlB	207	389	518	847	334	338	334	518	1.77849e-59	0.00011953	0.000343332	0.555898
VC0306	thioredoxin	202	217	231	261	422	426	232	282	0.373646	0.466076	0.252824	0.925981
VC0307	transcription termination factor Rho	168	88	58	53	102	100	142	73	5.78458e-12	0.944525	0.139873	0.351749
VC0308	hypothetical protein	338	212	243	145	145	138	418	232	9.4043e-08	0.000263352	0.524867	0.54158
VC0309	hypothetical protein	107	103	142	160	101	100	130	119	0.299431	0.591465	0.138575	0.910685
VC0311	ferredoxin	65	52	54	74	65	70	48	50	0.48331	0.546872	0.997225	0.555898
VC0312	FMN reductase	104	114	168	190	54	57	109	115	0.305728	0.306764	0.569897	0.731116
VC0315	phosphatidylserine synthase	45	33	32	39	25	25	31	34	0.258529	0.50686	0.886866	0.910556
VC0317	hypothetical protein	55	55	44	58	21	25	41	63	0.82054	0.625052	0.712522	0.634674
VC0318	UDP-N-acetylenolpyruvoylglucosamine reductase	91	100	98	120	115	121	112	120	0.131621	0.133838	0.040432	0.987706
VC0319	biotin--protein ligase	88	91	105	109	52	60	93	99	0.530448	0.679499	0.000331882	0.80818
VC0320	pantothenate kinase	92	70	50	60	21	17	51	49	0.060441	0.29049	0.0248587	0.555898
VC0321	elongation factor Tu	716	657	719	641	891	906	858	757	0.0441492	0.758913	0.269251	0.834771
VC0322	preprotein translocase subunit SecE	75	79	74	89	116	117	89	84	0.46396	0.638414	0.879787	0.555703
VC0323	transcription antitermination protein NusG	89	86	71	79	93	92	73	83	0.59392	0.698494	0.966036	0.942959
VC0324	50S ribosomal protein L11	195	219	145	165	287	287	240	186	0.149373	0.375736	0.0540789	0.54158
VC0325	50S ribosomal protein L1	104	93	77	84	203	197	104	95	0.725379	0.57939	0.448282	0.555703
VC0326	50S ribosomal protein L10	94	85	113	107	271	282	118	98	0.860357	0.964184	0.129294	0.555898
VC0327	50S ribosomal protein L7/L12	198	126	124	94	219	209	221	127	0.00908947	0.660788	0.000633132	0.483537
VC0328	DNA-directed RNA polymerase subunit beta	45	47	27	32	62	67	34	39	0.0375936	0.263334	0.485917	0.908292
VC0329	DNA-directed RNA polymerase subunit beta'	59	82	57	55	102	116	55	69	1.47765e-14	0.977387	0.0970115	0.623158
VC0330	anti-RNA polymerase sigma 70 factor	1563	1202	1218	1182	1441	1395	2272	1554	3.44699e-06	0.861604	0.443479	0.873212
VC0331	NADH pyrophosphatase	85	71	45	54	21	24	49	60	0.470034	0.547041	0.768471	0.972708
VC0332	uroporphyrinogen decarboxylase	102	142	110	222	93	95	112	172	2.17562e-06	2.75746e-13	0.00109427	0.597048
VC0333	TetR family transcriptional regulator	116	107	83	92	91	93	123	112	0.890397	0.471434	4.35784e-05	0.555898
VC0334	hypothetical protein	102	83	80	74	67	60	86	81	0.227403	0.944525	0.132546	0.555898
VC0335	NlpD-like protein	65	56	49	46	36	37	44	52	0.602303	0.933503	0.655485	0.795415
VC0336	phosphoglyceromutase	141	174	147	195	145	157	184	239	3.36329e-06	0.0166284	0.397303	0.632766
VC0337	hypothetical protein	56	65	69	81	48	52	56	66	0.0858698	0.292065	0.47736	0.764448
VC0338	transporter	61	47	63	52	82	71	41	40	0.142149	0.845644	0.104978	0.555898
VC0339	phosphatidylserine decarboxylase	55	59	64	79	63	67	59	63	0.207073	0.276622	0.00934817	0.760753
VC0340	ribosome-associated GTPase	112	142	140	205	104	111	136	181	5.68854e-05	0.00101791	0.0220289	0.60042
VC0341	oligoribonuclease	36	30	41	43	40	34	22	35	0.488009	0.933738	0.0347087	0.685641
VC0342	(Fe-S)-binding protein	42	33	30	40	22	22	20	22	0.523947	0.368299	0.604152	0.555898
VC0343	hypothetical protein	53	54	88	60	125	113	65	53	0.799306	0.463286	0.356433	0.500491
VC0344	N-acetylmuramoyl-L-alanine amidase	44	34	43	44	46	42	28	33	0.196765	0.705752	0.00179107	0.796343
VC0345	DNA mismatch repair protein	42	40	46	42	45	46	41	36	0.981222	0.975794	0.000588961	0.555703
VC0346	tRNA delta(2)-isopentenylpyrophosphate transferase	234	295	231	275	266	251	343	376	4.54969e-07	0.156082	0.00301638	0.668556
VC0347	RNA-binding protein Hfq	462	488	688	734	676	684	705	676	0.111313	0.666233	0.461433	0.995879
VC0348	GTPase HflX	206	388	280	366	205	199	278	430	5.46409e-59	0.177138	0.0165044	0.632766
VC0349	HflK protein	214	399	221	312	253	268	311	447	4.73725e-54	0.0285023	0.734904	0.784013
VC0350	HflC protein	186	290	184	221	226	234	264	331	7.07916e-17	0.207905	0.131394	0.632766
VC0351	hypothetical protein	61	85	65	61	49	45	83	86	0.0564145	0.994958	0.397044	0.547305
VC0352	hypothetical protein	128	110	110	117	91	85	160	137	0.683483	0.881765	0.24522	0.523537
VC0353	hypothetical protein	78	72	88	84	73	68	76	77	0.841922	0.921287	0.000756616	0.555898
VC0354	FKBP-type peptidylprolyl isomerase	162	244	251	344	322	314	202	292	7.18215e-11	0.00734681	0.0166339	0.580267
VC0355	hypothetical protein	68	62	64	60	78	71	92	79	0.833536	0.994958	0.427005	0.555703
VC0356	sulfur transfer complex subunit TusD	92	80	85	86	81	63	129	109	0.880634	0.897223	0.00417348	0.574902
VC0357	hypothetical protein	51	43	40	44	31	37	34	44	0.63347	0.885643	0.802548	0.576145
VC0358	hypothetical protein	49	52	33	39	36	37	45	43	0.692139	0.649913	0.82883	0.54158
VC0359	30S ribosomal protein S12	125	120	126	104	266	256	100	97	0.593509	0.834611	0.00330884	0.64037
VC0360	30S ribosomal protein S7	114	105	103	86	197	200	101	86	0.893705	0.846967	0.000658229	0.58339
VC0361	elongation factor G	51	42	44	42	58	61	47	38	0.312655	0.938191	0.0284854	0.547305
VC0362	elongation factor Tu	678	725	790	754	1409	1419	872	892	0.176154	0.828155	0.363374	0.621671
VC0364	bacterioferritin-associated ferredoxin	35	26	39	35	62	39	27	27	0.509441	0.933738	0.000686251	0.500108
VC0365	bacterioferritin	1181	658	399	320	265	265	1162	700	7.11031e-29	0.431159	0.0923443	0.738586
VC0366	30S ribosomal protein S6	83	102	79	82	191	189	71	99	0.0562907	0.896411	9.44327e-05	0.96411
VC0367	primosomal replication protein N	119	149	124	139	194	187	115	130	0.0198336	0.693462	0.160027	0.957248
VC0368	30S ribosomal protein S18	69	67	58	76	171	170	64	58	0.965302	0.572578	0.852994	0.534596
VC0369	50S ribosomal protein L9	40	45	41	39	116	115	29	37	0.487076	0.966796	0.914594	0.568458
VC0370	hypothetical protein	50	33	23	32	13	12	15	21	0.032988	0.56807	0.398351	0.611497
VC0371	replicative DNA helicase	66	87	81	103	76	76	77	102	0.000158116	0.0387107	0.00586415	0.790809
VC0372	alanine racemase	80	60	73	72	82	81	61	67	0.0788746	0.847495	0.00116032	0.672528
VC0373	hypothetical protein	44	26	28	26	22	19	23	27	0.0397958	0.98473	0.265118	0.555898
VC0374	glucose-6-phosphate isomerase	44	38	42	41	51	42	28	30	0.604152	0.773493	0.0137887	0.834446
VC0376	hypothetical protein	66	52	42	46	21	24	46	47	0.223337	0.657255	0.93333	0.644186
VC0377	hypothetical protein	543	534	693	633	437	400	768	590	0.119223	0.66349	0.00397729	0.952462
VC0378	zinc uptake regulation protein	1327	1206	953	1104	711	693	2107	1628	0.878388	0.6935	0.115951	0.999807
VC0379	tRNA-dihydrouridine synthase A	29	31	28	33	28	28	26	25	0.568019	0.666233	0.519177	0.53242
VC0379a	phage shock protein G	140	218	81	115	38	40	154	205	0.000144798	0.536096	0.879787	0.932843
VC0381	hypothetical protein	43	42	29	33	29	30	34	37	0.786694	0.832621	0.872382	0.555703
VC0382	hypothetical protein	53	39	24	22	17	15	54	37	0.416191	0.995991	0.437185	0.405644
VC0383	hypothetical protein	203	194	124	97	83	84	308	230	0.759107	0.734507	0.621207	0.530665
VC0384	sulfite reductase (NADPH) flavoprotein subunit alpha	55	44	37	34	15	13	46	45	0.188017	0.896411	0.0793469	0.597048
VC0385	sulfite reductase subunit beta	35	32	20	23	9	10	13	17	0.99593	0.603139	0.833222	0.555898
VC0386	phosphoadenosine phosphosulfate reductase	40	38	38	32	14	18	43	31	0.944158	0.868044	0.367753	0.411631
VC0389	Na+/H+ antiporter	59	50	58	69	32	33	51	47	0.540623	0.295478	0.716275	0.555898
VC0390	B12-dependent methionine synthase	59	60	39	55	45	48	48	56	0.0630049	0.0018479	0.7361	0.712549
VC0391	aspartate kinase	53	50	83	80	106	105	37	47	0.947337	0.900243	0.431548	0.845577
VC0392	class V aminotransferase	60	79	107	96	140	152	50	58	0.00687318	0.975794	0.263711	0.715986
VC0393	hypothetical protein	74	71	69	93	46	46	73	85	0.484831	0.00615981	0.000304681	0.910685
VC0394	excinuclease ABC subunit A	107	181	157	547	122	174	138	372	5.43024e-40	2.27462e-32	4.36679e-10	0.445239
VC0395	UTP-glucose-1-phosphate uridylyltransferase	88	77	88	103	91	102	87	85	0.590773	0.361017	1.20783e-05	0.555898
VC0396	LuxR family transcriptional regulator	41	98	52	48	43	48	21	70	2.66188e-15	0.994958	0.886866	0.555898
VC0397	single-stranded DNA-binding protein	80	91	95	99	188	194	70	103	0.102571	0.800455	0.000887289	0.973825
VC0398	regulatory protein CsrD	78	63	85	69	87	83	68	61	0.55629	0.400406	0.2538	0.801672
VC0399	MSHA biogenesis protein MshI	77	58	68	54	80	77	86	61	0.0338221	0.702127	0.0306115	0.534596
VC0400	MSHA biogenesis protein MshJ	94	85	92	53	99	94	109	73	0.91768	0.151082	0.00287567	0.531457
VC0401	MSHA biogenesis protein MshK	146	135	148	105	151	143	206	139	0.767532	0.545791	0.840734	0.53562
VC0402	MSHA biogenesis protein MshL	173	133	143	92	124	127	243	136	0.0842502	0.00555761	0.128337	0.542657
VC0403	MSHA biogenesis protein MshM	224	169	176	115	161	160	325	169	0.109066	0.0368416	0.248809	0.505819
VC0404	MSHA biogenesis protein MshN	100	73	77	58	65	61	117	76	0.0218133	0.638414	0.000607558	0.522038
VC0405	MSHA biogenesis protein MshE	134	99	138	89	87	86	171	94	0.0765493	0.00804352	0.595726	0.530665
VC0406	MSHA biogenesis protein MshG	173	122	127	95	52	51	179	122	0.0107324	0.225305	0.0006944	0.555898
VC0407	MSHA biogenesis protein MshF	222	180	140	109	165	163	234	167	0.217847	0.730547	0.000161007	0.526639
VC0408	MSHA pilin protein MshB	237	206	114	107	126	120	248	234	0.907922	0.855251	0.000423147	0.926718
VC0409	MSHA pilin protein MshA	1879	1699	867	720	641	595	2619	1865	0.000739134	0.254713	0.00651069	0.939052
VC0410	MSHA pilin protein MshC	430	354	253	173	140	125	644	404	0.606835	0.197697	0.0120468	0.555703
VC0411	MSHA pilin protein MshD	109	87	100	59	37	34	110	70	0.337582	0.197263	0.246074	0.526826
VC0412	hypothetical protein	113	81	74	62	73	72	118	82	0.0412967	0.899453	0.433098	0.508247
VC0413	hypothetical protein	301	218	172	96	132	122	424	215	0.0142179	0.0618462	0.449674	0.331346
VC0414	hypothetical protein	106	74	67	52	28	27	97	55	1.01378e-07	0.226882	0.00657141	0.54158
VC0415	rod shape-determining protein MreB	119	118	197	177	288	292	164	121	0.352434	0.872429	0.294316	0.555898
VC0416	rod shape-determining protein MreC	47	31	40	27	66	68	36	34	0.0282699	0.44073	0.00021962	0.536727
VC0417	rod shape-determining protein MreD	98	124	54	64	74	69	109	122	0.0128852	0.652458	0.50119	0.709206
VC0418	Maf-like protein	89	67	72	61	98	87	104	82	0.307451	0.884502	0.364867	0.555703
VC0419	ribonuclease G	95	92	75	77	84	84	88	81	0.434144	0.682565	0.0598981	0.807448
VC0420	hypothetical protein	66	58	38	44	27	28	51	49	0.92999	0.241893	0.00155018	0.956216
VC0421	hypothetical protein	439	488	272	335	126	130	671	641	0.00434081	0.0917623	0.00173516	0.905871
VC0422	tldD protein	128	260	297	206	219	232	153	230	1.89459e-46	0.0106598	0.932834	0.60042
VC0423	arginine deiminase	1157	1581	2324	2807	1746	1751	1689	1991	1.44438e-48	0.610899	0.505997	0.523537
VC0424	hypothetical protein	126	89	55	73	39	43	63	63	0.166482	0.533157	0.960629	0.542657
VC0425	hypothetical protein	59	37	38	37	16	18	24	37	0.0125495	0.986344	0.961402	0.656541
VC0426	hypothetical protein	96	321	138	175	56	68	105	265	1.44085e-57	0.233282	0.607631	0.555898
VC0428	hypothetical protein	99	75	124	110	85	82	126	69	0.323345	0.967676	0.93506	0.0959245
VC0429	hypothetical protein	50	45	34	37	25	29	37	42	0.936107	0.540646	3.19588e-07	0.960281
VC0430	hypothetical protein	93	87	226	170	337	342	88	87	0.973856	0.226718	0.506467	0.668556
VC0431	arginine repressor ArgR	575	798	706	905	331	329	901	1040	8.75374e-16	0.258446	0.635264	0.920622
VC0432	malate dehydrogenase	114	96	210	174	474	440	116	83	0.358845	0.595312	4.35261e-07	0.528068
VC0433	arginine/ornithine antiporter	89	73	61	63	23	22	57	58	0.273007	0.725491	0.308828	0.653914
VC0434	octaprenyl-diphosphate synthase	46	33	42	43	51	51	31	22	0.199764	0.86748	0.984317	0.378694
VC0435	50S ribosomal protein L21	407	449	346	362	474	440	391	435	0.0339463	0.651456	0.704304	0.969862
VC0436	50S ribosomal protein L27	120	130	101	102	198	197	117	112	0.333666	0.933738	0.978053	0.53562
VC0437	GTPase ObgE	81	71	49	64	55	52	59	61	0.593509	0.123599	0.00171564	0.555898
VC0438	hypothetical protein	86	65	41	47	24	25	38	50	0.14576	0.661383	0.849251	0.94637
VC0439	hypothetical protein	83	73	38	45	24	26	30	44	0.97812	0.82153	0.93986	0.583513
VC0440	dihydrofolate reductase	90	67	42	53	32	36	38	62	0.277733	0.662196	0.911052	0.727688
VC0441	diadenosine tetraphosphatase	90	63	65	66	48	45	94	74	0.0598536	0.845644	0.856011	0.537149
VC0442	ApaG protein	138	125	126	132	81	88	136	150	0.931595	0.837211	0.840734	0.727518
VC0443	dimethyladenosine transferase	104	102	70	72	45	41	108	109	0.781478	0.658147	0.712522	0.709856
VC0444	4-hydroxythreonine-4-phosphate dehydrogenase	103	108	53	56	43	41	130	117	0.293829	0.704836	0.916011	0.721402
VC0445	survival protein SurA	49	43	38	33	28	28	36	36	0.772206	0.936233	0.93506	0.796343
VC0446	organic solvent tolerance protein	63	64	52	58	48	45	54	60	0.191196	0.31755	0.0265018	0.961739
VC0447	Dna-J like membrane chaperone protein	84	83	37	46	22	20	44	49	0.791792	0.547041	0.266372	0.950527
VC0449	methyl-accepting chemotaxis protein	71	54	25	31	16	17	57	48	0.0397958	0.563256	0.849384	0.555703
VC0450	membrane-bound lytic murein transglycosylase C	87	81	79	78	66	59	77	76	1	0.845644	0.0027869	0.667309
VC0451	hypothetical protein	107	89	79	104	66	69	81	91	0.56214	0.589234	0.820311	0.555898
VC0452	A/G-specific adenine glycosylase	51	36	29	43	19	20	34	37	0.179835	0.190775	0.881828	0.942511
VC0453	tRNA (guanine-N(7)-)-methyltransferase	71	50	30	42	28	27	44	42	0.12495	0.462265	0.400664	0.53562
VC0454	glutaminase	83	78	41	46	22	23	61	64	0.991452	0.682565	0.609921	0.576145
VC0455	coproporphyrinogen III oxidase	53	43	35	30	30	31	46	40	0.517332	0.866111	0.666297	0.561963
VC0456	deoxyribonucleotide triphosphate pyrophosphatase	65	69	77	84	74	68	78	75	0.274902	0.751383	0.796573	0.757819
VC0457	hypothetical protein	101	102	142	168	96	102	131	128	0.410088	0.289042	0.50926	0.574902
VC0458	hypothetical protein	70	56	45	60	71	85	52	63	0.414531	0.548401	0.586169	0.555898
VC0459	hypothetical protein	56	50	52	60	62	65	53	45	0.920662	0.700496	0.771962	0.521691
VC0460	pyrroline-5-carboxylate reductase	51	52	49	69	58	62	48	58	0.389733	0.195618	0.639785	0.980908
VC0461	hypothetical protein	102	104	128	174	156	150	112	137	0.649295	0.0392162	0.0131613	0.942977
VC0462	twitching motility protein PilT	400	396	287	243	163	159	586	462	0.71683	0.404816	0.822997	0.969862
VC0463	twitching motility protein PilT	267	248	248	184	135	131	373	275	0.695845	0.0533262	0.636158	0.609567
VC0464	LuxR family transcriptional regulator	72	55	37	29	30	27	78	64	0.318835	0.733582	0.127882	0.555703
VC0465	tyrosyl-tRNA synthetase	41	31	27	23	9	9	33	33	0.362531	0.899068	0.846086	0.857781
VC0466	Holliday junction resolvase-like protein	117	88	143	75	45	38	124	82	0.350095	0.0506787	0.0177099	0.488694
VC0467	hypothetical protein	214	192	187	185	77	69	261	220	0.870275	0.826614	0.679434	0.742457
VC0468	glutathione synthetase	327	306	238	240	195	189	471	330	0.772206	0.77719	0.0893642	0.60042
VC0469	16S ribosomal RNA methyltransferase RsmE	47	41	60	85	48	43	28	37	0.92999	0.138359	0.189515	0.578163
VC0470	extracellular deoxyribonuclease	48	46	46	53	51	53	34	50	0.828445	0.671726	0.738385	0.990711
VC0471	hypothetical protein	36	26	25	28	12	12	28	25	0.214385	0.803845	0.829047	0.534596
VC0472	S-adenosylmethionine synthetase	108	118	92	97	137	158	152	143	0.0424685	0.621318	0.0759536	0.985254
VC0473	transketolase	46	51	53	63	83	90	37	53	0.123919	0.200698	0.944218	0.855773
VC0474	iron-regulated virulence regulatory protein IrgB	53	42	26	29	7	7	28	35	0.632329	0.833132	0.764396	0.564125
VC0475	enterobactin receptor protein	28	20	19	23	7	8	14	24	0.208346	0.520053	0.725423	0.810857
VC0476	erythrose 4-phosphate dehydrogenase	156	219	243	418	241	264	275	342	3.07765e-10	3.25237e-06	0.628753	0.639418
VC0477	phosphoglycerate kinase	89	125	176	241	228	256	142	168	2.06223e-06	0.00728636	0.997104	0.751197
VC0478	fructose-bisphosphate aldolase	185	276	231	371	335	364	246	380	7.6365e-15	0.000113604	0.655485	0.60042
VC0479	hypothetical protein	64	97	50	149	74	64	75	144	0.0366098	1.73712e-07	0.346842	0.928194
VC0480	hypothetical protein	65	60	61	62	64	67	67	62	0.974296	0.827156	0.00414191	0.555898
VC0481	LysE/YggA family protein	53	50	44	51	24	19	43	52	0.783339	0.709447	0.0215321	0.639418
VC0482	chromosome replication initiation inhibitor protein	30	25	33	37	24	22	28	31	0.609168	0.725647	0.107376	0.555898
VC0483	hypothetical protein	92	159	142	239	238	231	130	209	2.52323e-10	3.13441e-06	0.654189	0.598427
VC0485	pyruvate kinase	47	74	56	72	76	80	57	81	5.95224e-07	0.144871	0.00199977	0.834771
VC0486	DeoR family transcriptional regulator	116	65	131	92	63	55	111	47	3.04766e-05	0.400972	0.40321	0.127978
VC0487	glucosamine--fructose-6-phosphate aminotransferase	43	30	141	89	55	56	38	30	0.0503394	0.00135759	0.00167687	0.546814
VC0488	ABC transporter substrate-binding protein	34	23	60	57	34	33	32	31	0.0635996	0.823137	0.980122	0.555898
VC0489	hemolysin	21	22	33	39	8	8	21	24	0.375273	0.298194	0.539782	0.966326
VC0490	hypothetical protein	170	124	243	139	288	264	260	146	0.00137765	1.38069e-05	6.57359e-07	0.555898
VC0491	hypothetical protein	38	20	150	98	255	237	89	33	0.00495688	0.229424	0.366909	0.000315292
VC0492	hypothetical protein	208	121	569	384	703	651	472	242	1.87094e-07	0.0107562	0.364867	0.555898
VC0493	hypothetical protein	19	18	40	44	30	24	21	23	0.900208	0.734195	0.00764712	0.547305
VC0494	hypothetical protein	8	13	23	39	8	8	12	11	0.0201043	0.189735	0.690863	0.555898
VC0495	hypothetical protein	12	14	34	49	12	9	12	11	0.36913	0.378875	0.0186907	0.555898
VC0496	hypothetical protein	31	26	43	46	11	10	34	28	0.59392	0.843692	0.459982	0.514196
VC0497	transcriptional regulator	43	48	68	70	22	19	38	45	0.385981	0.941274	0.275811	0.650444
VC0498	ribonuclease H	13	12	26	32	2	4	13	12	0.992899	0.595312	0.110937	0.484788
VC0502	type IV pilin	69	126	94	157	81	76	113	171	3.34072e-09	0.00586574	0.883247	0.922782
VC0503	hypothetical protein	49	69	57	62	32	31	65	72	0.000485895	0.506984	0.879787	0.837051
VC0504	hypothetical protein	96	91	88	81	81	76	102	95	1	0.926257	0.21361	0.530013
VC0505	hypothetical protein	45	32	67	63	42	46	40	38	0.227753	0.987878	0.961402	0.540833
VC0506	hypothetical protein	29	42	72	85	99	91	50	56	0.0169905	0.389845	0.00160616	0.952565
VC0507	hypothetical protein	39	48	104	100	32	21	49	45	0.249501	0.969859	0.0121368	0.555898
VC0508	hypothetical protein	18	13	31	47	9	7	16	10	0.402286	0.298194	0.194098	0.0649212
VC0509	hypothetical protein	16	15	41	45	12	14	18	14	0.809764	0.909704	0.74342	0.479516
VC0510	DNA repair protein RadC-like protein	43	32	43	38	31	31	58	40	0.247724	0.87929	0.638489	0.346036
VC0512	methyl-accepting chemotaxis protein	65	63	77	80	57	56	85	84	0.770317	0.621318	0.000949325	0.928401
VC0513	AraC family transcriptional regulator	8	12	11	17	5	3	5	5	0.0297276	0.191234	0.0879986	0.508247
VC0514	methyl-accepting chemotaxis protein	10	11	22	30	7	7	7	6	0.460364	0.258905	0.965324	0.523537
VC0515	hypothetical protein	4	3	17	21	4	3	4	1	0.560306	0.651456	0.318382	0.00631625
VC0516	phage integrase	79	120	115	165	110	111	111	145	5.03244e-09	0.00107997	0.251159	0.772812
VC0517	RNA polymerase sigma factor RpoD	47	66	62	58	105	105	61	61	1.57892e-05	0.976356	0.0746595	0.882351
VC0518	DNA primase	41	31	38	32	28	27	37	29	0.166561	0.974087	0.798986	0.555703
VC0519	hypothetical protein	117	128	79	96	174	181	120	113	0.206354	0.563994	5.01797e-05	0.647952
VC0520	30S ribosomal protein S21	115	268	101	121	254	249	112	223	4.4986e-14	0.732509	0.937644	0.674918
VC0521	DNA-binding/iron metalloprotein/AP endonuclease	90	127	111	131	142	147	125	152	3.06197e-06	0.208697	0.291753	0.861278
VC0522	beta-ketoadipate enol-lactone hydrolase	82	67	75	67	66	65	110	87	0.460364	0.993593	0.898882	0.53562
VC0523	glycerol-3-phosphate acyltransferase PlsY	43	49	55	65	93	77	62	66	0.288719	0.603932	0.0929859	0.914221
VC0524	dihydroneopterin aldolase FolB	95	123	108	166	164	148	129	180	0.0077114	0.0533262	0.156779	0.923576
VC0525	2-amino-4-hydroxy-6-hydroxymethyldihydropteridine pyrophosphokinase	39	36	33	33	37	35	29	34	0.919976	0.987572	0.255749	0.555898
VC0526	UDP pyrophosphate phosphatase	40	34	31	37	19	16	27	32	0.715483	0.709187	0.0554134	0.555898
VC0527	cell division protein FtsB	43	32	37	34	45	41	42	30	0.464662	0.996381	0.272324	0.523537
VC0528	2-C-methyl-D-erythritol 4-phosphate cytidylyltransferase	32	20	21	21	17	18	25	21	0.038263	0.994575	0.942632	0.523537
VC0529	2-C-methyl-D-erythritol 2,4-cyclodiphosphate synthase	42	36	36	38	24	16	25	45	0.670877	0.955626	0.00309092	0.775689
VC0530	tRNA pseudouridine synthase D	46	46	29	29	23	21	37	46	0.489938	0.927086	0.206161	0.978983
VC0531	stationary phase survival protein SurE	42	46	51	43	45	44	35	33	0.219619	0.86748	0.898882	0.536339
VC0532	protein-L-isoaspartate O-methyltransferase	56	52	78	69	93	85	69	56	0.875085	0.944525	0.433098	0.555703
VC0533	lipoprotein NlpD	6134	10522	9671	13631	4857	4836	10616	14245	0	0.816559	0.668145	0.555898
VC0534	RNA polymerase sigma-38 factor	1926	1751	4059	3403	4807	4656	3639	2511	0.594935	0.734101	0.673308	0.585592
VC0535	DNA mismatch repair protein MutS	38	30	26	25	16	16	24	30	0.103321	0.751383	0.879787	0.898676
VC0537	cysteine synthase B	62	57	42	67	39	33	51	60	0.919976	0.0359636	0.0313732	0.881416
VC0538	thiosulfate ABC transporter substrate-binding protein	48	51	32	50	27	30	41	40	0.265724	0.089416	0.911052	0.810106
VC0539	sulfate ABC transporter permease	73	51	32	38	12	16	39	44	0.0905654	0.653853	0.277799	0.91419
VC0540	sulfate ABC transporter permease	62	43	19	33	8	9	37	39	0.0909887	0.14415	0.786263	0.590075
VC0541	sulfate ABC transporter ATP-binding protein	45	29	23	25	18	21	26	28	0.0241211	0.823471	0.885022	0.555898
VC0542	CinA-like protein	48	48	35	48	28	30	41	51	0.808217	0.594833	0.8424	0.555898
VC0543	recombinase A	280	700	324	979	651	778	335	1708	4.84134e-147	3.13566e-28	0.000661046	0.0110803
VC0544	recombination regulator RecX	61	52	32	48	48	54	48	83	0.644083	0.388615	0.903365	0.782585
VC0545	alanyl-tRNA synthetase	79	97	74	89	122	124	82	97	6.38176e-06	0.172637	0.451747	0.611121
VC0547	aspartate kinase	87	70	71	53	74	68	94	62	0.178251	0.666233	0.00292406	0.488694
VC0548	carbon storage regulator	1055	1157	1115	1077	2339	2254	1477	1267	0.0058096	0.949159	6.46871e-06	0.917615
VC0549	oxaloacetate decarboxylase subunit gamma	53	40	34	32	120	111	35	36	0.421848	0.947481	0.1886	0.555898
VC0550	oxaloacetate decarboxylase	58	47	60	52	97	94	46	45	0.216472	0.872268	0.503543	0.570195
VC0551	oxaloacetate decarboxylase subunit beta	52	44	39	32	35	35	39	33	0.716799	0.848547	0.879787	0.555898
VC0552	quinone oxidoreductase	938	1027	790	844	219	224	1287	1142	0.0681438	0.86748	0.115666	0.857863
VC0553	hypothetical protein	460	352	279	239	96	96	675	430	0.143367	0.808934	0.870336	0.555898
VC0554	insulinase family protease/insulinase family protease	85	96	52	42	34	39	72	75	0.000445872	0.549907	0.000150259	0.782892
VC0556	glutamate--cysteine ligase	95	163	106	111	73	77	90	131	2.39866e-21	0.704836	0.00927255	0.58339
VC0557	S-ribosylhomocysteinase	206	282	279	259	309	311	219	289	6.48886e-06	0.987589	0.695252	0.783381
VC0558	hemolysin	70	55	39	44	49	49	35	43	0.166482	0.56237	0.000221044	0.892016
VC0559	hypothetical protein	95	94	82	113	85	91	86	118	0.828253	0.0397141	4.37536e-06	0.985985
VC0560	signal recognition particle protein	136	136	111	197	171	175	150	186	0.115876	3.05166e-08	0.0993631	0.609351
VC0561	30S ribosomal protein S16	120	90	87	66	103	98	108	99	0.239806	0.658147	0.330936	0.530665
VC0562	16S rRNA-processing protein RimM	123	103	103	86	133	132	129	110	0.56747	0.895436	0.000116859	0.547305
VC0563	tRNA (guanine-N(1)-)-methyltransferase	127	123	120	110	152	144	174	122	0.881294	0.982808	0.0217087	0.531723
VC0564	50S ribosomal protein L19	82	70	58	49	95	87	82	63	0.689685	0.825104	0.1752	0.448838
VC0565	protease DegS	138	126	160	160	161	153	143	131	0.781204	0.866111	0.589463	0.906531
VC0566	protease Do	107	91	103	91	139	146	79	68	0.857144	0.83198	0.327428	0.555898
VC0567	cytochrome d ubiquinol oxidase subunit III	488	531	633	634	865	799	707	663	0.00757641	0.981829	0.000322284	0.696916
VC0568	hypothetical protein	108	136	126	188	92	97	130	162	0.000316008	0.00016782	0.000894295	0.797736
VC0570	50S ribosomal protein L13	248	240	228	229	283	274	236	251	0.763646	0.782258	0.0581853	0.887246
VC0571	30S ribosomal protein S9	98	87	76	69	210	205	84	69	0.985994	0.955626	0.000516268	0.500491
VC0573	ubiquinol--cytochrome c reductase iron-sulfur subunit	387	358	642	556	488	479	512	481	0.498798	0.449996	0.0753025	0.695563
VC0574	ubiquinol--cytochrome c reductase cytochrome B	218	202	295	270	424	416	278	251	0.463463	0.653211	4.81605e-05	0.818537
VC0575	ubiquinol--cytochrome c reductase cytochrome c1	166	161	258	253	362	369	251	214	0.564866	0.944525	0.176788	0.887246
VC0576	stringent starvation protein A	101	89	109	82	131	135	93	88	0.777253	0.621318	0.000157966	0.555898
VC0577	ClpXP protease specificity-enhancing factor	131	115	140	120	168	151	137	108	0.817327	0.976702	0.00255745	0.550833
VC0578	hemolysin	82	67	65	60	63	62	77	74	0.763806	0.997631	0.994651	0.802833
VC0579	phosphoheptose isomerase	101	95	105	112	91	78	94	96	0.933057	0.543626	0.21361	0.597048
VC0580	hypothetical protein	116	124	106	128	123	127	156	131	0.239475	0.56237	0.77139	0.555898
VC0581	lipoprotein	76	99	126	180	149	142	88	111	6.53406e-06	0.00207176	0.0090703	0.675223
VC0582	hypothetical protein	75	79	71	97	70	73	62	69	0.47669	0.0605255	5.8481e-05	0.676584
VC0585	hypoxanthine-guanine phosphoribosyltransferase	84	69	33	53	51	52	43	50	0.750647	0.268215	0.580411	0.555898
VC0586	carbonic anhydrase	82	67	56	55	67	64	67	56	0.656662	0.911001	0.935908	0.555898
VC0587	sulfate permease family protein	50	44	25	30	20	20	27	41	0.661825	0.589234	0.907801	0.981145
VC0589	ABC transporter ATP-binding protein	69	41	26	40	13	14	34	39	0.00287484	0.21592	0.979426	0.862891
VC0590	permease	90	68	32	42	13	12	42	50	0.185858	0.488711	0.229315	0.999144
VC0591	pantoate--beta-alanine ligase	67	129	58	60	45	49	49	110	2.41794e-14	0.797491	0.345555	0.620569
VC0592	3-methyl-2-oxobutanoate hydroxymethyltransferase	55	114	60	55	43	47	31	94	4.42373e-16	0.987878	0.444405	0.58339
VC0593	2-amino-4-hydroxy-6-hydroxymethyldihydropteridine pyrophosphokinase	34	74	40	41	45	46	16	47	8.78797e-10	0.981316	0.666297	0.964338
VC0594	poly(A) polymerase	54	54	41	52	50	50	37	43	0.774668	0.190328	0.000111052	0.777144
VC0595	glutamyl-Q tRNA(Asp) synthetase	55	35	28	23	12	13	28	31	0.0315774	0.815166	0.950375	0.555703
VC0596	dnaK suppressor protein	197	162	106	86	52	57	176	144	0.318586	0.823137	0.978517	0.54158
VC0597	sugar fermentation stimulation protein A	159	126	74	64	26	27	150	124	0.150434	0.929262	0.609921	0.555898
VC0600	hypothetical protein	78	59	26	27	4	4	37	36	0.0468246	0.86748	0.716555	0.704513
VC0601	ATP-dependent RNA helicase HrpB	58	50	39	48	34	33	43	46	0.94412	0.200055	0.00110338	0.969862
VC0602	penicillin-binding protein 1B	78	64	44	47	35	33	53	60	0.537799	0.617592	0.000982073	0.933025
VC0603	hypothetical protein	110	121	125	145	70	66	107	139	0.000998404	0.662415	0.953011	0.624693
VC0604	bifunctional aconitate hydratase 2/2-methylisocitrate dehydratase	148	176	232	240	415	400	140	164	1.5676e-05	0.994958	0.711774	0.739835
VC0605	hypothetical protein	114	135	89	137	47	43	138	162	0.0492278	0.111371	0.152409	0.763423
VC0606	nitrogen regulatory protein P-II	155	149	35	59	14	15	93	125	0.768366	0.152039	0.975095	0.940902
VC0608	iron(III) ABC transporter substrate-binding protein	68	54	25	39	40	30	44	49	0.33006	0.151068	0.000302373	0.857781
VC0609	iron(III) ABC transporter permease	57	45	26	25	11	9	33	29	0.172517	0.944525	0.0233817	0.58339
VC0610	iron(III) ABC transporter ATP-binding protein	62	53	33	36	19	19	33	44	0.616048	0.813508	0.753195	0.95315
VC0611	phosphoglucomutase/phosphomannomutase	78	61	28	26	11	10	41	42	0.0997125	0.977387	0.301003	0.555898
VC0612	cellobiose/cellodextrin-phosphorylase	45	36	29	27	20	20	26	34	0.209231	0.872429	0.881828	0.956096
VC0613	beta-N-acetylhexosaminidase	37	27	12	12	7	8	18	16	0.102747	0.896251	0.690984	0.530665
VC0614	hypothetical protein	89	60	24	26	6	7	35	44	0.0111666	0.872268	0.82883	0.969862
VC0615	endoglucanase-like protein	44	32	28	28	112	110	25	26	0.07918	0.912841	0.0614453	0.875256
VC0616	peptide ABC transporter ATP-binding protein	35	26	13	21	6	5	14	15	0.210421	0.226882	0.475276	0.555898
VC0617	peptide ABC transporter ATP-binding protein	39	34	15	17	8	7	16	23	0.967595	0.858571	0.629364	0.586019
VC0618	peptide ABC transporter permease	48	38	20	19	6	7	27	26	0.59392	0.948603	0.840734	0.536713
VC0619	peptide ABC transporter permease	59	49	27	29	8	7	29	39	0.59392	0.858212	0.590051	0.943678
VC0620	peptide ABC transporter substrate-binding protein	55	58	68	72	62	64	54	55	0.334135	0.601193	0.00234684	0.731116
VC0622	sensory box sensor histidine kinase/response regulator	41	31	28	24	18	17	25	24	0.0768986	0.895774	0.00192522	0.555898
VC0623	hypothetical protein	67	61	42	46	20	20	55	56	0.905152	0.771446	0.630935	0.591095
VC0624	hypothetical protein	86	80	57	67	28	25	53	66	0.932017	0.27507	0.18136	0.816223
VC0626	glutamate-1-semialdehyde aminotransferase	52	46	28	35	51	54	36	42	0.764895	0.462265	1.25754e-05	0.838452
VC0627	iron-sulfur cluster insertion protein ErpA	218	240	186	208	254	270	322	339	0.280065	0.417134	0.000130018	0.950359
VC0628	hypothetical protein	74	71	55	57	47	55	55	65	0.919913	0.651456	1.55928e-06	0.751769
VC0629	multidrug resistance protein	51	43	41	42	22	23	34	37	0.859623	0.682981	1.81053e-05	0.984504
VC0630	hypothetical protein	51	37	24	29	12	12	28	28	0.150105	0.594224	0.733717	0.805608
VC0631	tyrosyl-tRNA synthetase	68	58	45	52	39	39	33	47	0.521131	0.405199	0.929331	0.987457
VC0632	D-alanyl-D-alanine carboxypeptidase/endopeptidase	75	57	44	55	24	22	41	40	0.0712889	0.137264	0.42938	0.555898
VC0633	outer membrane protein OmpU	810	557	1210	858	4306	4542	1251	896	7.9961e-16	0.342151	0.672282	0.942959
VC0634	transcription elongation factor GreA	109	125	111	134	34	34	146	138	0.105674	0.339199	0.524867	0.555898
VC0635	hypothetical protein	175	166	354	207	278	258	243	174	0.748338	0.0722056	0.00133178	0.53562
VC0636	23S rRNA methyltransferase	529	1461	555	545	441	491	719	1251	2.64529e-199	0.885256	0.994268	0.534596
VC0637	cell division protein FtsH	335	805	411	534	558	585	473	765	0	0.0142022	0.274966	0.351749
VC0638	dihydropteroate synthase	47	71	38	54	21	23	35	63	5.39228e-05	0.243932	0.954052	0.815676
VC0639	phosphoglucosamine mutase	96	134	64	79	52	49	97	126	3.35642e-08	0.212906	0.000605709	0.805608
VC0640	preprotein translocase subunit SecG	350	448	294	371	325	322	452	537	0.000151322	0.103677	0.00661677	0.82235
VC0641	hypothetical protein	101	103	75	92	77	69	77	99	0.378477	0.514711	0.181284	0.962661
VC0642	transcription elongation factor NusA	67	84	75	91	76	79	78	75	0.00115353	0.137313	0.00849289	0.787493
VC0643	translation initiation factor IF-2	76	183	101	99	112	116	77	149	1.98728e-91	0.972322	0.493103	0.567322
VC0644	ribosome-binding factor A	35	62	38	39	45	57	31	57	0.0003305	0.987572	0.211856	0.802833
VC0645	tRNA pseudouridine synthase B	43	42	35	27	41	36	27	34	0.506231	0.746856	0.26982	0.574253
VC0646	30S ribosomal protein S15	163	136	95	101	105	114	147	134	0.779872	0.868736	0.938721	0.555898
VC0647	polynucleotide phosphorylase	68	54	52	54	123	124	63	52	0.337805	0.660788	0.103826	0.555898
VC0648	lipoprotein NlpI	98	140	145	189	187	197	125	159	2.36734e-06	0.0183097	0.932834	0.826797
VC0649	MarR family transcriptional regulator	22	21	15	20	19	17	10	17	0.83735	0.271191	0.495989	0.888282
VC0650	multidrug efflux pump VmrA	43	34	23	31	18	15	20	24	0.463865	0.361577	0.048874	0.608936
VC0651	hypothetical protein	32	22	31	23	21	20	26	20	0.105681	0.652458	0.271986	0.451548
VC0652	protease	50	34	37	31	17	18	22	30	0.109259	0.87929	0.945996	0.579569
VC0653	c-di-GMP phosphodiesterase A-like protein	164	176	155	171	157	151	187	191	0.0326935	0.845644	0.0675112	0.701193
VC0654	hypothetical protein	85	102	147	127	76	74	110	102	0.0386536	0.977387	0.938721	0.555898
VC0655	acetyltransferase	90	85	52	62	69	66	62	78	0.720821	0.647491	0.968527	0.96662
VC0656	DNA polymerase III subunit psi	76	44	25	35	37	34	52	47	0.00341108	0.372779	0.263248	0.526737
VC0657	ribosomal-protein-alanine acetyltransferase	450	327	320	169	100	119	778	368	0.0327253	0.000191705	6.70599e-05	0.456298
VC0658	c-di-GMP phosphodiesterase A-like protein	787	647	502	348	247	242	1205	722	1.17765e-05	0.0808729	1.9369e-05	0.80562
VC0659	peptide chain release factor 3	55	39	37	38	30	30	35	39	0.0458183	0.658946	0.840372	0.674918
VC0660	ATP-dependent RNA helicase SrmB	42	32	30	30	25	23	16	22	0.361351	0.923631	0.116638	0.580267
VC0661	hypothetical protein	35	29	25	21	9	8	26	22	0.56514	0.83858	0.727691	0.52426
VC0662	branched-chain amino acid ABC transporter substrate-binding protein	72	59	48	48	43	39	42	60	0.2433	0.676125	0.398614	0.987457
VC0663	peptide chain release factor 2	27	21	21	23	44	40	16	17	0.421626	0.823137	0.634384	0.547305
VC0664	lysyl-tRNA synthetase	44	43	29	32	50	50	24	34	0.894734	0.770464	0.000122744	0.961186
VC0665	Fis family transcriptional regulator	621	559	505	322	429	395	921	624	0.0366864	0.00199239	1.51701e-06	0.873356
VC0666	hypothetical protein	158	689	185	675	236	287	309	1267	5.26341e-123	1.83863e-29	1.09996e-08	0.913501
VC0667	aldo/keto reductase	88	204	198	427	338	326	135	320	3.24373e-37	1.64884e-15	0.0598981	0.866113
VC0668	DNA mismatch repair protein	46	32	24	41	20	22	15	27	0.0867252	0.212877	0.960629	0.739835
VC0671	dinucleoside polyphosphate hydrolase	277	418	384	492	365	370	393	485	5.01762e-14	0.0392865	0.0883286	0.622218
VC0672	fused phosphoenolpyruvate-protein phosphotransferase PtsP/GAF domain-containing protein	89	92	111	140	116	121	102	116	0.06336	0.137313	0.246074	0.622004
VC0673	hypothetical protein	82	80	70	71	75	78	58	62	0.790431	0.758395	0.000112971	0.853368
VC0674	prolipoprotein diacylglyceryl transferase	71	61	62	62	26	25	40	40	0.750143	0.880329	0.291753	0.555703
VC0675	thymidylate synthase	69	69	81	71	47	41	70	66	0.613274	0.985928	0.372245	0.555898
VC0676	Na+/phosphate symporter NptA	30	26	21	20	6	9	15	16	0.75325	0.994958	0.0788619	0.545269
VC0677	transcriptional activator NhaR	70	87	65	99	37	41	65	97	0.0286646	0.0107562	0.340049	0.942959
VC0678	transcriptional activator HlyU	122	115	188	158	134	107	120	128	0.725379	0.900537	0.0649474	0.908292
VC0679	30S ribosomal protein S20	449	623	429	490	344	325	554	653	7.25511e-07	0.316531	0.00184289	0.857863
VC0680	MviN protein	63	42	38	44	12	13	30	47	0.00446013	0.342982	0.968527	0.974039
VC0681	bifunctional riboflavin kinase/FMN adenylyltransferase	82	101	81	110	124	123	105	119	0.0165174	0.0510969	0.0423472	0.987739
VC0682	isoleucyl-tRNA synthetase	56	59	60	60	64	65	46	49	0.040619	0.861405	0.251229	0.990711
VC0683	lipoprotein signal peptidase	78	70	58	49	55	52	84	74	0.913833	0.852996	0.263825	0.621073
VC0684	FKBP-type peptidylprolyl isomerase	48	38	29	31	17	17	31	47	0.384145	0.849429	0.617342	0.620302
VC0685	4-hydroxy-3-methylbut-2-enyl diphosphate reductase	48	38	23	24	19	17	23	31	0.635863	0.932406	0.0746396	0.579507
VC0687	carbon starvation protein A	47	44	27	27	10	13	25	27	1	0.91699	0.21207	0.91428
VC0688	hypothetical protein	188	322	231	423	130	153	222	412	6.40314e-10	1.46943e-06	0.163825	0.555898
VC0689	hypothetical protein	81	86	66	92	51	51	69	86	0.0639425	0.00202504	0.00078124	0.838452
VC0690	N-acetylmuramic acid-6-phosphate etherase	45	44	55	50	96	86	50	44	0.540623	0.994958	0.00429698	0.657409
VC0691	anhydro-N-acetylmuramic acid kinase	49	59	98	91	162	153	50	59	0.0521566	0.975794	0.136647	0.738586
VC0692	beta-hexosaminidase	57	58	25	37	20	21	39	47	0.535961	0.273156	0.78476	0.98245
VC0693	two-component response-regulatory protein YehT	36	28	15	20	15	10	26	22	0.36138	0.554909	0.00238808	0.526737
VC0694	hypothetical protein	32	26	18	17	10	10	20	18	0.704033	0.998213	0.303584	0.526826
VC0695	phospho-2-dehydro-3-deoxyheptonate aldolase	49	32	21	23	23	22	21	25	0.0513832	0.83198	0.474574	0.555898
VC0696	bifunctional chorismate mutase/prephenate dehydrogenase	100	80	90	100	115	103	143	88	0.18799	0.498681	0.251159	0.50617
VC0697	hypothetical protein	503	276	293	161	502	471	749	324	2.26262e-09	0.00978463	0.00496868	0.342803
VC0698	ABC transporter ATP-binding protein	58	46	64	64	83	83	40	47	0.185235	0.810356	0.317968	0.814522
VC0700	soluble lytic murein transglycosylase	44	36	25	23	17	18	22	28	0.289091	0.976702	0.485518	0.915988
VC0701	Trp operon repressor	137	50	94	46	96	62	174	51	9.05121e-14	0.0445355	2.59409e-06	1.33953e-07
VC0702	NTPase	98	60	63	52	34	22	56	47	0.00843855	0.845644	3.30525e-05	0.514364
VC0703	c-di-GMP phosphodiesterase A-like protein	66	48	33	41	16	14	34	41	0.0567093	0.175507	0.257123	0.941671
VC0704	spermidine/putrescine ABC transporter substrate-binding protein	66	41	26	32	16	14	24	38	0.00546649	0.568243	0.229169	0.810857
VC0705	chorismate mutase	66	84	89	133	79	77	66	103	0.00872839	0.00051421	0.0014726	0.555898
VC0706	sigma-54 modulation protein	967	449	6845	7102	8294	7840	2835	1403	5.28765e-23	0.966634	0.966036	0.555898
VC0708	hypothetical protein	60	51	55	60	88	93	54	40	0.859623	0.750898	1.06358e-05	0.445239
VC0709	23S rRNA pseudouridine synthase D	84	80	114	117	181	177	69	82	0.937607	0.703545	0.387612	0.857781
VC0710	hypothetical protein	71	51	52	55	72	81	48	54	0.21691	0.808934	7.4669e-05	0.943364
VC0711	clpB protein	47	36	29	26	19	18	32	27	0.0506953	0.981333	0.896622	0.54158
VC0713	hypothetical protein	45	55	129	135	127	149	40	24	0.212675	0.895436	0.776489	0.0417399
VC0714	hypothetical protein	214	293	301	428	210	212	282	358	0.000939267	0.00615981	5.84549e-05	0.898676
VC0715	nitroreductase A	111	110	127	142	190	186	120	120	0.776079	0.473329	0.306494	0.679307
VC0716	ferredoxin	48	35	37	40	75	66	49	32	0.414072	0.803994	0.0582852	0.50617
VC0717	protease	28	27	16	20	22	22	21	16	0.586634	0.647491	0.625105	0.451548
VC0718	recombination associated protein	45	41	33	31	23	23	30	31	0.919913	0.994958	0.513837	0.555703
VC0719	DNA-binding response regulator PhoB	115	162	92	146	90	94	151	156	3.85822e-05	0.00166124	2.76988e-05	0.846457
VC0720	phosphate regulon sensor protein	52	37	26	31	17	16	23	30	0.0866693	0.562947	0.325928	0.943504
VC0721	phosphate ABC transporter substrate-binding protein	67	53	39	40	19	25	46	47	0.321854	0.863251	0.246861	0.834771
VC0722	exopolyphosphatase	75	61	65	60	70	64	76	54	0.245753	0.981829	0.0233629	0.534596
VC0723	polyphosphate kinase	89	81	90	88	71	64	91	85	0.687447	0.933738	0.845297	0.985985
VC0724	phosphate ABC transporter permease	55	44	34	37	28	29	39	45	0.238765	0.581235	7.58558e-05	0.910685
VC0725	phosphate ABC transporter permease	62	45	47	49	23	23	54	46	0.0160717	0.65263	0.858148	0.555703
VC0726	phosphate transporter ATP-binding protein	64	60	55	65	31	27	54	49	0.772206	0.570451	0.0885336	0.721998
VC0727	transcriptional regulator PhoU	50	43	38	32	37	34	35	35	0.875592	0.864312	0.211856	0.547305
VC0728	hypothetical protein	356	297	596	395	421	406	468	331	0.686544	0.00248256	0.0743526	0.709019
VC0730	copper homeostasis protein	95	73	67	46	36	34	84	70	0.202845	0.474241	0.321396	0.555703
VC0731	anti-oxidant AhpCTSA family protein	168	192	199	211	846	857	170	187	0.0282853	0.56237	0.000312668	0.992611
VC0732	LysR family transcriptional regulator	69	76	53	83	43	47	52	86	0.259697	0.0260416	0.360665	0.91428
VC0734	malate synthase	900	464	259	341	215	250	723	301	4.13439e-112	0.265349	0.0668547	0.479516
VC0736	isocitrate lyase	781	375	431	343	521	530	605	243	5.22553e-74	0.23122	0.24868	0.539796
VC0737	acetoin utilization protein AcuB	654	490	559	300	1371	1266	1173	577	0.00453542	3.68015e-07	0.898882	0.555898
VC0739	S-adenosylmethionine:tRNA ribosyltransferase-isomerase	35	31	18	21	15	14	16	24	0.974256	0.818665	0.158119	0.611431
VC0741	queuine tRNA-ribosyltransferase	47	43	40	47	45	47	32	43	0.859623	0.565459	0.622883	0.973055
VC0742	preprotein translocase subunit YajC	34	41	40	39	199	197	39	32	0.27548	0.976702	0.000152051	0.523537
VC0743	preprotein translocase subunit SecD	42	34	27	31	31	33	31	38	0.322835	0.565459	2.76988e-05	0.808088
VC0744	preprotein translocase subunit SecF	49	42	39	34	40	35	30	35	0.969451	0.93977	0.286562	0.731787
VC0745	inositol monophosphatase	54	47	22	30	69	64	27	32	0.988434	0.581235	0.525011	0.555898
VC0746	RNA methyltransferase	42	44	20	26	18	17	29	36	0.468553	0.658147	0.420608	0.555898
VC0747	hypothetical protein	209	1050	105	535	248	349	218	1029	0	6.46947e-103	4.37938e-06	0.523537
VC0748	cysteine desulfurase	303	1230	144	631	358	462	367	1173	0	2.15084e-100	0.854801	0.096855
VC0749	scaffold protein	641	2227	228	1038	399	584	841	2169	0	2.06114e-98	3.53986e-08	0.54158
VC0750	HesB family protein	388	1227	161	658	257	364	459	1134	5.78191e-122	2.75787e-47	2.5432e-09	0.555898
VC0751	co-chaperone HscB	81	147	59	139	73	77	76	138	1.36682e-09	5.49091e-06	0.586976	0.907003
VC0752	chaperone protein HscA	76	86	43	73	61	71	64	74	0.00908735	0.000130605	0.00100007	0.932492
VC0753	ferredoxin	139	112	74	83	72	82	154	118	0.641982	0.803994	0.881828	0.555898
VC0754	hypothetical protein	93	77	43	47	56	66	96	79	0.560659	0.737741	0.803594	0.514364
VC0755	aminopeptidase	65	42	31	41	72	66	34	32	0.00434222	0.364422	0.00417348	0.779308
VC0756	nucleoside diphosphate kinase	98	71	136	102	109	100	83	75	0.186428	0.680776	0.711774	0.53562
VC0757	ribosomal RNA large subunit methyltransferase N	41	27	17	18	17	18	16	22	0.0482738	0.925168	0.849251	0.580267
VC0758	hypothetical protein	96	66	84	65	110	100	93	73	0.00525603	0.690294	0.0740918	0.542657
VC0759	4-hydroxy-3-methylbut-2-en-1-yl diphosphate synthase	68	51	59	60	46	40	55	49	0.109709	0.691866	0.391341	0.555898
VC0760	histidyl-tRNA synthetase	59	57	57	64	39	43	48	58	0.860902	0.469929	0.0347749	0.817312
VC0761	hypothetical protein	113	116	102	103	120	133	150	121	0.593765	0.658147	5.1514e-06	0.54158
VC0762	outer membrane protein assembly complex subunit YfgL	49	39	36	31	43	50	41	37	0.468095	0.907023	1.94605e-05	0.698516
VC0763	GTP-binding protein EngA	57	53	45	49	47	46	47	50	0.937207	0.50686	0.00013969	0.600362
VC0764	hypothetical protein	53	49	44	56	34	31	44	52	0.740286	0.443255	0.169984	0.958858
VC0765	hypothetical protein	183	144	160	206	183	182	287	189	0.501241	0.405199	0.873103	0.531723
VC0766	exodeoxyribonuclease VII large subunit	46	35	34	34	50	47	23	27	0.228573	0.929196	0.000634093	0.942511
VC0767	inosine 5'-monophosphate dehydrogenase	97	96	54	67	84	88	81	85	0.303031	0.194661	0.0368258	0.975653
VC0768	GMP synthase	66	54	38	48	58	57	54	54	0.305646	0.169452	0.0013908	0.653914
VC0769	chitinase	53	32	54	47	64	59	38	34	0.000271342	0.975794	0.0189835	0.555898
VC0770	hypothetical protein	36	29	22	17	19	19	25	24	0.53289	0.717883	0.738385	0.54158
VC0771	vibriobactin-specific isochorismatase	58	34	26	32	7	6	30	26	0.00168306	0.646567	0.427005	0.523537
VC0772	vibriobactin-specific 2,3-dihydroxybenzoate-AMP ligase	48	33	25	23	8	9	25	28	0.0192344	0.981333	0.734708	0.927972
VC0773	vibriobactin-specific isochorismate synthase	38	25	16	16	2	2	13	20	0.0533016	0.991305	0.484127	0.633371
VC0774	2,3-dihydroxybenzoate-2,3-dehydrogenase	55	32	23	24	3	3	19	20	0.00126402	0.975794	0.345547	0.555898
VC0775	vibriobactin synthesis protein	43	25	20	22	6	5	18	27	0.00150636	0.802992	0.375825	0.983882
VC0776	iron-enterobactin transporter substrate-binding protein	47	27	22	26	5	5	15	25	0.00276412	0.757338	0.834622	0.713089
VC0777	ferric vibriobactin ABC transporter permease	37	21	18	22	4	3	17	24	0.0031146	0.700496	0.263248	0.580267
VC0778	ferric vibriobactin ABC transporter permease	38	26	17	18	3	1	14	20	0.0936443	0.962275	0.00654169	0.58339
VC0779	ferric vibriobactin ABC transporter ATP-binding protein	55	48	31	31	39	50	36	44	0.927825	0.933121	0.0227319	0.987
VC0780	vibriobactin synthase component D	39	23	16	20	6	7	22	19	0.00819574	0.555533	0.816981	0.526737
VC0781	LysR family transcriptional regulator	80	88	66	81	45	45	78	106	0.278161	0.197697	0.816776	0.985985
VC0783	hypothetical protein	36	33	23	25	7	8	20	26	0.883474	0.778868	0.943072	0.994725
VC0784	sodium/alanine symporter	201	130	409	270	679	618	261	173	7.2233e-06	0.00431969	0.882361	0.558732
VC0786	D-amino acid dehydrogenase small subunit	50	37	32	35	30	90	29	36	0.162866	0.790249	2.7459e-72	0.987457
VC0787	LysR family transcriptional regulator	66	63	55	66	65	75	44	60	0.856528	0.370928	2.44151e-07	0.971374
VC0788	DOPA-dioxygenase-like protein	52	65	43	51	44	54	33	58	0.196573	0.760971	0.543515	0.763423
VC0789	hypothetical protein	74	124	74	104	66	73	83	121	0.000208577	0.492704	0.960852	0.857781
VC0790	transcriptional regulator CitB	31	36	26	25	22	24	26	27	0.332636	0.975794	0.88359	0.547305
VC0791	sensor kinase citA	28	22	14	20	5	4	13	22	0.714947	0.387686	0.255749	0.832162
VC0792	oxaloacetate decarboxylase subunit beta	29	15	13	18	4	3	10	16	0.000403022	0.614988	0.199298	0.63782
VC0793m	oxaloacetate decarboxylase	28	21	17	17	3	4	15	18	0.332276	0.91064	0.840734	0.741826
VC0794	hypothetical protein	69	36	25	37	3	3	29	26	0.000421191	0.243383	0.840372	0.53562
VC0795	citrate/sodium symporter	39	38	24	27	7	6	20	31	0.70826	0.722238	0.254933	0.84307
VC0796	citrate (pro-3S)-lyase ligase	20	7	15	17	1	1	8	7	5.48019e-10	0.807461	0.444489	0.555898
VC0797	citrate lyase subunit gamma	13	10	9	6	1	1	5	7	0.610862	0.795861	0.549412	0.611121
VC0798	citrate lyase subunit beta	27	17	14	14	2	2	12	15	0.0343385	0.910142	0.271983	0.555966
VC0799	citrate lyase subunit alpha	21	10	10	11	2	2	7	11	1.04264e-05	0.86748	0.492214	0.672297
VC0800	apo-citrate lyase phosphoribosyl-dephospho-CoA transferase	27	44	15	19	5	6	8	30	0.00200029	0.564257	0.978053	0.810106
VC0801	2-(5''-triphosphoribosyl)-3'-dephosphocoenzyme-A synthase	25	16	17	16	2	3	16	13	0.0337667	0.925168	0.97937	0.513623
VC0802	hypothetical protein	104	121	45	60	25	23	134	131	0.0682365	0.614439	0.427005	0.664641
VC0803	RNA methyltransferase	25	20	16	20	9	10	23	19	0.372558	0.594008	0.991096	0.522875
VC0804	ferredoxin	35	34	18	20	10	12	28	30	0.763806	0.608146	0.842725	0.555898
VC0806	hypothetical protein	17	13	16	18	10	9	10	14	0.383041	0.768657	0.0532745	0.578784
VC0807	hypothetical protein	48	58	35	53	21	23	41	45	0.0661575	0.221917	0.968527	0.555898
VC0808	hypothetical protein	19	33	26	36	16	15	34	28	0.0612054	0.356288	0.626032	0.378694
VC0809	hypothetical protein	23	23	32	30	20	22	23	25	0.530522	0.907632	0.379574	0.899813
VC0810	hypothetical protein	7	9	22	24	4	3	4	6	0.558267	0.815166	0.124484	0.555898
VC0812	helicase-like protein	14	15	25	28	16	14	18	15	0.276225	0.499367	0.369772	0.555898
VC0813	tellurite resistance protein-like protein	16	17	35	45	25	22	20	15	0.584681	0.673415	0.121399	0.530665
VC0814	transcriptional regulator	52	65	110	139	45	44	65	62	0.105219	0.239623	0.480833	0.53562
VC0815	hypothetical protein	18	15	34	39	30	31	23	19	0.622774	0.594224	0.768948	0.519853
VC0816	hypothetical protein	6	5	14	19	2	1	10	3	0.680103	0.372698	0.50517	0.492718
VC0817	transposase	26	35	63	77	35	35	34	42	0.0201003	0.195966	0.981998	0.978983
VC0819	aldehyde dehydrogenase	6	6	15	20	1	1	6	4	0.48083	0.606092	0.171828	0.54158
VC0820	ToxR-activated gene A protein	5	4	18	26	2	2	5	3	0.74371	0.0474384	0.804243	0.480484
VC0823	hypothetical protein	20	30	41	49	33	33	28	43	0.00463867	0.565459	0.508892	0.82235
VC0824	thiol peroxidase	16	10	41	34	84	82	22	20	0.195778	0.808857	0.922925	0.544022
VC0825	toxin co-regulated pilus biosynthesis protein I	9	16	23	28	9	9	11	19	2.82329e-05	0.601193	0.369072	0.877712
VC0826	toxin co-regulated pilus biosynthesis protein P	419	237	242	201	440	500	505	244	1.70167e-09	0.547041	0.621207	0.470818
VC0827	toxin co-regulated pilus biosynthesis protein H	129	70	128	94	215	245	153	68	0.00010048	0.628368	2.76988e-05	0.00934328
VC0828	toxin co-regulated pilin	9	13	27	24	74	68	15	15	0.0782249	0.872443	0.658964	0.555703
VC0829	toxin co-regulated pilus biosynthesis protein B	5	5	21	27	6	5	9	4	0.632483	0.546872	0.388876	0.0108574
VC0830	toxin co-regulated pilus biosynthesis protein Q	4	7	15	20	6	7	6	3	0.0471136	0.411176	0.927941	0.449469
VC0831	toxin co-regulated pilus biosynthesis outer membrane protein C	8	10	18	23	7	7	8	8	0.40402	0.536096	0.754001	0.555703
VC0832	toxin co-regulated pilus biosynthesis protein R	4	2	12	16	1	2	3	0	0.546094	0.356692	0.0965033	0.500491
VC0833	toxin co-regulated pilus biosynthesis protein D	4	3	15	21	3	1	6	4	0.439814	0.431332	0.0362967	0.294682
VC0834	toxin co-regulated pilus biosynthesis protein S	2	2	21	29	2	4	4	1	0.738486	0.426045	0.0423472	0.500491
VC0835	toxin co-regulated pilus biosynthesis protein T	3	1	11	16	2	2	2	1	0.109259	0.463149	0.0370174	0.171892
VC0836	toxin co-regulated pilus biosynthesis protein E	9	5	18	28	3	4	7	7	0.111275	0.286096	0.438391	0.555898
VC0837	toxin co-regulated pilus biosynthesis protein F	19	67	77	53	35	40	18	52	4.51005e-38	0.375736	0.263248	0.674636
VC0838	TCP pilus virulence regulatory protein	3	3	8	12	0	1	2	1	0.726342	0.168768	2.26586e-15	0.555898
VC0839	leader peptidase TcpJ	3	3	19	28	0	0	3	2	0.748338	0.384144	0.541917	0.526737
VC0840	accessory colonization factor AcfB	2	4	11	17	3	4	4	3	0.0137147	0.366831	0.482691	0.547305
VC0841	accessory colonization factor AcfC	3	3	17	16	6	4	5	5	1	0.998732	0.0350923	0.527135
VC0842	hypothetical protein	1	1	5	11	1	1	1	1	0.165067	0.00314093	0.988991	0.606125
VC0843	TagE protein	3	4	14	17	0	1	2	3	0.441578	0.666233	0.425139	0.555898
VC0844	accessory colonization factor AcfA	3	2	9	12	3	5	0	1	0.264999	0.353359	0.255035	0.60042
VC0845	hypothetical protein	10	15	26	32	11	11	13	13	0.000269089	0.0851214	0.86692	0.556582
VC0847	phage family integrase	23	16	38	47	13	15	17	16	0.155359	0.376409	0.955563	0.534596
VC0848	SsrA-binding protein	103	103	155	152	158	155	129	112	0.48698	0.803994	0.000216436	0.555898
VC0849	hypothetical protein	42	47	50	50	27	28	40	53	0.420214	0.994667	0.80574	0.555898
VC0850	hypothetical protein	23	24	26	38	24	23	20	24	0.531821	0.249781	0.589579	0.857863
VC0851	small protein A	27	19	34	36	53	47	33	29	0.296298	0.904479	0.129294	0.526737
VC0852	recombination and repair protein	110	452	190	1085	216	385	179	1469	0	2.84411e-129	7.23911e-42	7.00974e-05
VC0853	inorganic polyphosphate/ATP-NAD kinase	52	102	81	142	98	102	80	135	6.0296e-14	3.59942e-05	0.000241785	0.648002
VC0854	heat shock protein GrpE	34	41	39	50	52	50	32	41	0.257141	0.602244	0.370684	0.555898
VC0855	molecular chaperone DnaK	39	30	35	37	25	24	42	35	0.191116	0.621318	0.968527	0.542588
VC0856	molecular chaperone DnaJ	21	14	16	19	8	8	9	15	0.0441657	0.803994	0.996189	0.726023
VC0857	fimbrial assembly protein PilE	36	23	59	57	55	54	38	28	0.0817657	0.981333	0.456476	0.451548
VC0858	type IV pilin	18	9	19	15	10	9	7	11	0.0130343	0.894774	0.506993	0.917956
VC0859	hypothetical protein	21	18	21	26	8	8	15	22	0.900208	0.653285	0.697354	0.665959
VC0860	hypothetical protein	15	12	19	23	4	4	4	8	0.396575	0.704131	0.935219	0.907669
VC0861	type IV pilin	40	24	39	36	7	8	16	29	0.0568887	0.933738	0.933679	0.866395
VC0862	hypothetical protein	48	53	32	55	22	19	37	50	0.49053	0.0992528	0.289339	0.580267
VC0863	hypothetical protein	35	28	27	36	11	12	21	35	0.578037	0.248244	0.672282	0.894682
VC0864	hypothetical protein	20	18	16	22	10	9	15	20	0.969451	0.37387	0.670248	0.567322
VC0866	transglycosylase	34	26	29	28	18	17	26	23	0.358715	0.984248	0.254667	0.555898
VC0868	hypothetical protein	32	13	20	18	6	4	17	13	0.00436312	0.944525	0.141159	0.230458
VC0869	phosphoribosylformylglycinamidine synthase	28	22	23	21	23	23	22	26	0.107546	0.966796	0.00078124	0.930391
VC0870	IS1004 transposase	70	51	59	83	37	40	55	50	0.176858	0.316372	0.8544	0.526592
VC0871	hypothetical protein	65	66	91	87	64	71	72	100	0.741764	0.962275	0.962656	0.580267
VC0872	hypothetical protein	24	37	45	47	69	92	30	49	0.0817398	0.848547	0.156779	0.876445
VC0873	hypothetical protein	64	107	87	127	155	190	89	115	3.14154e-07	0.0275296	2.32569e-05	0.882487
VC0875	prolyl-tRNA synthetase	30	26	23	27	23	23	20	26	0.946626	0.66349	0.898995	0.95315
VC0876	hypothetical protein	44	48	43	56	30	32	43	56	0.33409	0.415454	0.858148	0.945662
VC0878	50S ribosomal protein L31	43	26	31	33	149	137	25	27	0.0754598	0.74061	0.640848	0.61241
VC0879	50S ribosomal protein L36	34	24	30	34	111	104	30	30	0.409016	0.661383	0.345307	0.523537
VC0880	hypothetical protein	27	22	22	21	28	30	18	19	0.690322	0.975794	0.56959	0.547305
VC0881	hypothetical protein	38	25	31	44	24	24	25	25	0.150434	0.449996	0.57088	0.547305
VC0882	hypothetical protein	49	44	70	95	30	27	41	40	0.859623	0.548855	0.375299	0.54586
VC0884	acetyltransferase-like protein	56	58	43	46	62	57	60	66	0.390316	0.845644	0.74342	0.936098
VC0885	hypothetical protein	32	20	24	24	31	22	21	30	0.151089	0.861055	0.0266101	0.883329
VC0886	hypothetical protein	33	27	19	22	15	12	24	23	0.632329	0.81782	0.0612559	0.531723
VC0887	hypothetical protein	33	24	19	23	16	18	22	21	0.445448	0.485091	0.885022	0.555898
VC0888	tRNA pseudouridine synthase C	27	23	21	19	13	10	18	16	0.691469	0.912841	0.10046	0.534786
VC0889	1-deoxy-D-xylulose-5-phosphate synthase	43	55	37	46	37	41	40	50	0.00413315	0.182373	1.43532e-06	0.941805
VC0890	geranyltranstransferase	95	91	81	79	45	42	101	90	0.938741	0.801408	0.891203	0.555898
VC0891	exodeoxyribonuclease VII small subunit	57	55	56	49	83	75	40	52	0.991452	0.908276	0.107843	0.58113
VC0892	flagellar motor protein PomA	544	706	254	279	292	284	628	646	6.28971e-10	0.514711	0.0205389	0.92138
VC0893	flagellar motor protein MotB	814	997	519	497	254	249	996	872	1.85305e-08	0.822722	0.0182831	0.852606
VC0894	thiamine biosynthesis protein ThiI	35	26	25	29	18	15	20	25	0.286384	0.651456	0.0368258	0.969862
VC0896	DNA-binding transcriptional activator GcvA	35	36	43	55	56	55	35	33	0.417881	0.439219	0.904301	0.532942
VC0897	hypothetical protein	67	72	60	65	60	60	60	68	0.49053	0.872744	0.604888	0.555898
VC0898	exonuclease IX	63	58	60	70	58	60	52	55	0.939143	0.431159	0.863971	0.873356
VC0899	hypothetical protein	435	432	1120	746	1677	1596	663	454	0.212409	0.316531	0.836725	0.901448
VC0900	GGDEF family protein	185	161	166	146	251	229	283	202	0.837526	0.655607	5.94184e-06	0.598021
VC0901	hypothetical protein	24	16	18	20	6	7	14	13	0.04164	0.695001	0.898214	0.53562
VC0902	7-cyano-7-deazaguanine reductase	28	25	22	29	18	17	17	30	0.877496	0.625052	0.270615	0.740832
VC0903	SecY interacting protein Syd	32	35	24	42	14	17	29	31	0.477326	0.128085	0.766865	0.555703
VC0904	hypothetical protein	43	28	28	35	10	14	33	42	0.044835	0.643905	0.202461	0.620569
VC0905	DL-methionine transporter substrate-binding subunit	25	28	20	25	27	26	13	23	0.46658	0.722238	0.38546	0.763979
VC0906	ABC transporter permease	65	55	35	28	30	31	78	68	0.810248	0.789636	0.764872	0.576145
VC0907	DL-methionine transporter ATP-binding subunit	17	18	13	14	15	18	15	17	0.681411	0.904479	0.518826	0.555703
VC0908	D,D-heptose 1,7-bisphosphate phosphatase	50	53	49	63	52	39	50	62	0.533056	0.475489	0.00183941	0.887246
VC0909	trehalose repressor	40	35	29	32	16	16	35	34	0.940782	0.775809	0.51235	0.555703
VC0910	PTS system trehalose(maltose)-specific transporter subunits IIBC	80	52	53	43	85	74	75	57	0.000590547	0.910142	0.164536	0.54158
VC0911	trehalose-6-phosphate hydrolase	34	25	31	24	26	24	25	21	0.228141	0.739884	0.918126	0.555703
VC0913	hypothetical protein	27	33	25	31	26	27	25	24	0.076315	0.584446	0.798986	0.54158
VC0914	multidrug resistance protein	30	43	31	39	18	23	26	40	7.78191e-07	0.143646	8.06415e-09	0.679498
VC0916	phosphotyrosine protein phosphatase	8	7	12	17	6	3	4	6	0.91857	0.292065	0.000288136	0.554021
VC0917	UDP-N-acetylglucosamine 2-epimerase	11	7	12	13	2	2	10	8	0.318302	0.896251	0.687528	0.534596
VC0918	UDP-N-acetyl-D-mannosamine dehydrogenase	29	23	20	27	10	10	26	19	0.421225	0.488711	0.647491	0.403107
VC0919	serine acetyltransferase-like protein	23	20	25	24	8	6	19	15	0.838847	0.989212	0.156124	0.538397
VC0920	exopolysaccharide biosynthesis protein EpsF	22	18	25	31	5	4	16	12	0.5576	0.547041	0.0802806	0.479516
VC0921	polysaccharide export protein	32	21	36	46	3	4	16	22	0.0252306	0.233614	0.563078	0.580267
VC0922	hypothetical protein	23	17	25	26	7	5	22	22	0.214497	0.87603	0.0119616	0.546814
VC0923	serine acetyltransferase-like protein	24	21	39	37	7	10	11	15	0.977982	0.940588	0.579359	0.706534
VC0924	capsular polysaccharide biosynthesis protein CapK	21	21	29	28	13	13	18	20	0.713312	0.920549	0.898995	0.555703
VC0925	polysaccharide biosynthesis protein	24	21	25	29	8	10	21	21	0.731946	0.704836	0.580911	0.54158
VC0926	hypothetical protein	26	39	36	30	10	11	24	34	0.000297362	0.86748	0.986154	0.872206
VC0927	UDP-N-acetyl-D-mannosamine transferase	13	9	20	26	3	3	9	6	0.350658	0.666233	0.444405	0.112627
VC0928	hypothetical protein	14	8	23	36	4	3	6	5	0.0497549	0.321124	0.205342	0.416909
VC0929	hypothetical protein	54	40	41	39	14	14	54	37	0.16961	0.975794	0.545926	0.53562
VC0930	hemolysin-like protein	24	26	27	29	15	15	26	26	0.359898	0.647491	0.841154	0.555898
VC0931	hypothetical protein	16	20	27	35	5	7	14	15	0.117315	0.369319	0.530617	0.547305
VC0934	capsular polysaccharide biosynthesis glycosyltransferase	8	8	11	17	2	1	6	4	0.839144	0.327757	0.00571887	0.188112
VC0935	hypothetical protein	41	37	37	32	10	10	55	41	0.954788	0.920402	0.565378	0.542657
VC0936	polysaccharide export-like protein	282	198	103	78	31	26	345	193	0.00777076	0.704836	0.0343713	0.451548
VC0937	exopolysaccharide biosynthesis protein	66	44	44	35	22	19	72	42	0.000436329	0.6935	0.485989	0.479516
VC0938	hypothetical protein	33	26	27	18	11	10	39	26	0.440058	0.442443	0.537475	0.329054
VC0939	hypothetical protein	52	49	43	49	29	33	58	51	0.989766	0.858212	0.910905	0.519853
VC0940	hypothetical protein	32	18	36	26	8	7	18	20	0.00801693	0.621318	0.226029	0.555898
VC0941	serine hydroxymethyltransferase	56	74	101	145	203	201	61	73	0.00334067	0.000953687	0.0403675	0.915467
VC0942	hypothetical protein	334	476	368	509	302	298	534	621	7.51219e-08	0.00302004	0.00513199	0.654016
VC0943	lipoyl synthase	28	76	82	103	69	96	24	56	2.28438e-22	0.183752	2.75501e-11	0.679956
VC0944	lipoate-protein ligase B	29	110	96	150	106	114	31	94	5.10764e-45	0.00288233	5.94184e-06	0.66696
VC0945	hypothetical protein	16	9	9	13	12	12	12	7	0.205246	0.312275	0.917961	0.294682
VC0947	D-alanyl-D-alanine carboxypeptidase	42	46	42	59	61	58	38	42	0.196177	0.0999275	0.000401521	0.890095
VC0948	rare lipoprotein A	48	45	74	79	58	62	61	51	0.753732	0.557224	0.544349	0.555898
VC0949	rod shape-determining protein RodA	38	35	35	31	23	21	37	33	0.717773	0.955626	0.160061	0.563004
VC0950	penicillin-binding protein 2	27	23	20	23	12	11	16	21	0.756713	0.593719	0.128128	0.956216
VC0951	rRNA large subunit methyltransferase	49	38	46	40	35	39	52	43	0.314353	0.884469	0.945026	0.490863
VC0952	hypothetical protein	41	29	48	34	109	100	59	39	0.379208	0.557224	0.254667	0.374127
VC0953	DNA polymerase III subunit delta	40	28	30	28	29	31	34	35	0.116851	0.998038	0.939273	0.732974
VC0954	rare lipoprotein B	28	26	26	23	24	28	21	25	0.989766	0.905512	0.650798	0.555898
VC0956	leucyl-tRNA synthetase	41	37	31	38	53	54	43	35	0.790152	0.282653	0.2258	0.555898
VC0957	hypothetical protein	1623	814	1745	675	1798	1569	3099	984	3.49165e-54	2.29423e-19	0.74342	0.128894
VC0958	apolipoprotein N-acyltransferase	40	40	37	30	34	35	44	42	0.682384	0.825104	0.881828	0.555898
VC0959	hemolysin	181	214	170	165	186	172	205	214	0.000275918	0.914033	0.840734	0.89777
VC0960	metalloprotease	132	182	146	133	182	191	172	192	0.00110671	0.914033	0.000149521	0.846578
VC0961	PhoH family protein	85	147	151	152	150	155	98	137	2.11842e-14	0.823137	0.77824	0.719201
VC0962	(dimethylallyl)adenosine tRNA methylthiotransferase	46	59	31	30	26	32	21	42	0.0114193	0.97177	0.0419311	0.835154
VC0963	2-octaprenyl-3-methyl-6-methoxy-1,4-benzoquinol hydroxylase	49	59	42	60	22	23	38	61	0.0527857	0.0863875	0.725921	0.968137
VC0964	PTS system glucose-specific transporter subunit	725	679	620	686	1169	1163	1003	892	0.769742	0.845644	0.121909	0.999807
VC0965	phosphoenolpyruvate-protein phosphotransferase	49	40	57	51	93	96	52	42	0.333268	0.959673	0.626101	0.538397
VC0966	phosphocarrier protein HPr	415	379	564	552	968	899	784	602	0.871629	0.877272	0.00155018	0.709856
VC0968	cysteine synthase A	97	147	75	147	59	65	76	140	1.82051e-08	1.09732e-07	1.17981e-05	0.558395
VC0969	sulfate transport protein CysZ	74	65	61	67	54	53	60	65	0.937207	0.73129	0.919587	0.876445
VC0970	cell division protein ZipA	139	162	157	184	258	237	161	184	0.00688471	0.152707	0.00168269	0.830938
VC0971	NAD-dependent DNA ligase LigA	41	32	31	32	20	19	27	33	0.173247	0.602244	0.936487	0.776016
VC0972	porin	45	45	208	152	1035	1040	81	58	0.467759	0.163165	0.496478	0.523537
VC0973	hypothetical protein	30	22	53	47	123	120	21	15	0.1634	0.966435	0.00282852	0.468382
VC0974	MerR family transcriptional regulator	40	44	38	50	39	50	39	46	0.530258	0.646567	0.195397	0.555898
VC0975	hypothetical protein	88	93	102	117	96	86	97	99	0.257685	0.646993	0.660195	0.861275
VC0976	hypothetical protein	73	86	95	141	87	84	72	103	0.0990626	0.00480911	0.000442205	0.964067
VC0977	hypothetical protein	36	24	16	31	11	10	13	19	0.047489	0.0711551	0.318382	0.641502
VC0979	short chain dehydrogenase	54	42	64	68	42	43	51	49	0.500739	0.669071	0.914368	0.777144
VC0980	epimerase	98	128	171	218	127	120	138	133	0.000431309	0.053942	0.0345858	0.883667
VC0981	phosphodiesterase	145	205	184	239	98	91	165	209	1.33609e-05	0.0443207	0.513837	0.882444
VC0982	selenoprotein W-like protein	259	283	399	391	148	158	363	293	0.302399	0.849569	0.569731	0.555703
VC0983	regulatory protein ToxS	70	71	85	87	88	88	64	67	0.480176	0.866111	0.916217	0.670143
VC0984	cholera toxin transcriptional activator	102	111	108	117	125	121	108	107	0.185435	0.547041	0.0119616	0.682269
VC0985	heat shock protein 90	29	24	23	29	31	31	16	22	0.763646	0.343751	0.00108954	0.930128
VC0986	adenylate kinase	53	54	47	57	76	84	44	67	0.47669	0.604663	0.360427	0.843013
VC0987	ferrochelatase	56	309	163	155	134	183	27	218	2.56513e-271	0.977387	4.54554e-05	0.523537
VC0988	tripeptide transporter permease	34	29	25	27	21	20	18	20	0.726342	0.769413	0.504658	0.555898
VC0990	transcriptional activator RfaH	61	79	51	74	35	41	54	87	0.0180992	0.281136	0.508892	0.801468
VC0991	asparagine synthetase B	68	77	171	153	266	256	79	94	0.0312125	0.638414	8.19952e-06	0.887524
VC0992	glutathione-regulated potassium-efflux system protein KefB	69	71	55	70	31	29	54	65	0.31603	0.128928	0.752079	0.948348
VC0993	N-acetylglucosamine repressor	114	104	127	102	138	129	144	116	0.769772	0.443906	0.667978	0.765931
VC0994	N-acetylglucosamine-6-phosphate deacetylase	112	148	194	221	147	147	165	173	4.1913e-06	0.290387	0.98234	0.876445
VC0995	PTS system N-acetylglucosamine-specific transporter subunit IIABC	54	39	99	61	254	237	70	41	0.0719235	0.0083522	2.31923e-05	0.387719
VC0997	glutaminyl-tRNA synthetase	54	57	72	77	83	83	61	70	0.416191	0.496489	0.305685	0.977288
VC0998	hypothetical protein	108	98	120	111	121	114	125	107	0.696455	0.6935	0.000113341	0.959037
VC0999	tRNA pseudouridine synthase A	65	61	67	61	46	42	72	64	0.77615	0.983282	0.321672	0.555898
VC1000	acetyl-CoA carboxylase subunit beta	102	95	69	67	100	112	96	94	0.966135	0.74453	7.65776e-05	0.631019
VC1001	folylpolyglutamate synthase/dihydrofolate synthase	37	37	41	37	38	37	32	35	0.456468	0.997335	0.917396	0.917956
VC1002	DedD protein	50	29	44	39	51	47	36	34	0.00424561	0.914033	0.220086	0.534596
VC1003	bacteriocin production protein	40	38	37	38	53	53	36	32	0.991295	0.994575	0.513837	0.530665
VC1004	amidophosphoribosyltransferase	33	26	27	24	34	36	23	26	0.59392	0.966764	0.0925681	0.930282
VC1005	hypothetical protein	39	35	21	24	8	10	21	30	0.888919	0.723496	0.932834	0.885962
VC1006	ribonuclease T	71	59	46	42	36	33	87	68	0.788052	0.978954	0.211316	0.555703
VC1008	sodium-type flagellar protein MotY	1670	2118	872	1077	495	477	2187	2003	1.08605e-33	0.0831516	1.59125e-05	0.784464
VC1009	hypothetical protein	924	1007	421	458	399	384	1239	940	0.0196514	0.590575	0.347919	0.92195
VC1010	lactoylglutathione lyase	107	102	88	81	91	103	130	101	0.631571	0.998213	0.24723	0.555898
VC1011	endonuclease III	43	32	36	36	44	38	24	31	0.212409	0.985338	0.0823574	0.555898
VC1012	electron transport complex protein RsxE	40	40	46	43	49	62	27	28	0.790152	0.987317	0.0305688	0.547305
VC1013	electron transport complex protein RnfG	30	30	23	29	30	36	28	25	0.918121	0.700646	0.518826	0.530665
VC1014	electron transport complex protein RnfD	50	45	40	36	27	32	34	38	0.907404	0.975794	0.491628	0.969862
VC1015	electron transport complex protein RnfC	28	27	26	20	31	31	19	20	0.899139	0.66312	8.52625e-05	0.817312
VC1016	electron transport complex protein RnfB	36	29	29	23	44	41	22	21	0.482676	0.70862	0.23262	0.538397
VC1017	Na(+)-translocating NADH-quinone reductase subunit E	57	68	59	57	72	86	34	61	0.0602292	0.966634	0.134017	0.876445
VC1018	excinuclease ABC subunit B	47	45	39	64	53	52	31	42	0.920662	0.000337446	0.00695727	0.995419
VC1021	LuxO repressor protein	75	62	73	66	83	71	69	57	0.257685	0.975794	0.0669427	0.547732
VC1022	phosphorelay protein	75	62	54	59	74	62	55	62	0.51404	0.907632	0.0429616	0.555703
VC1023	hypothetical protein	66	64	61	70	56	50	56	63	0.790152	0.425217	0.46731	0.780006
VC1024	molybdenum cofactor biosynthesis protein A	35	37	46	40	41	35	34	34	0.290424	0.917958	0.339156	0.555898
VC1025	molybdenum cofactor biosynthesis protein B	36	32	50	41	32	30	30	34	0.808489	0.848547	0.201679	0.555898
VC1026	molybdenum cofactor biosynthesis protein MoaC	47	27	54	46	36	35	35	34	0.0109369	0.86748	0.518697	0.538397
VC1027	molybdopterin synthase small subunit	64	67	81	71	38	39	59	57	0.701931	0.86748	0.794876	0.542657
VC1028	molybdenum cofactor biosynthesis protein E	52	41	64	47	33	31	43	36	0.392019	0.651456	0.311066	0.523537
VC1029	GGDEF family protein	110	75	59	47	34	39	117	82	0.00248612	0.825104	0.318243	0.530665
VC1031	inosine monophosphate dehydrogenase-like protein	333	257	167	97	353	332	519	318	0.154728	0.0967895	0.881828	0.54158
VC1033	zinc/cadmium/mercury/lead-transporting ATPase	179	332	650	1084	90	86	236	216	1.7629e-51	0.459441	0.0174862	0.955348
VC1034	uridine phosphorylase	114	90	398	341	506	494	120	106	0.18799	0.455141	0.00279868	0.555898
VC1035	hypothetical protein	38	37	26	26	28	21	36	29	0.671565	0.966634	0.00137354	0.493364
VC1036	methionyl-tRNA synthetase	38	41	33	41	39	40	39	40	0.404352	0.226718	0.000117999	0.698249
VC1037	mrp protein	51	62	58	81	83	85	47	65	0.0417106	0.0295907	0.000709631	0.941805
VC1038	uridine kinase	52	45	34	39	29	29	33	44	0.808482	0.813508	0.559855	0.578784
VC1039	asmA protein	41	33	33	37	43	41	29	28	0.215027	0.429333	0.00167687	0.555898
VC1040	cob(I)yrinic acid a,c-diamide adenosyltransferase	52	73	51	85	42	34	46	77	0.00238228	0.0491743	0.0253462	0.795415
VC1041	phosphotyrosine protein phosphatase	65	50	42	48	33	35	34	49	0.332276	0.825104	0.86194	0.580267
VC1042	long-chain fatty acid transport protein	30	26	26	26	20	21	20	26	0.921029	0.914417	0.647053	0.908837
VC1043	long-chain fatty acid transport protein	550	226	606	321	776	783	785	307	1.05688e-81	8.9021e-07	0.105895	0.501747
VC1044	hypothetical protein	53	49	54	54	50	53	51	51	0.809779	0.896251	0.491628	0.82853
VC1045	RNA polymerase sigma factor	77	80	106	134	70	64	111	110	0.297655	0.159298	0.666269	0.555898
VC1046	3-ketoacyl-CoA thiolase	102	152	194	449	248	332	100	160	4.23989e-11	7.83124e-16	2.1239e-07	0.579507
VC1047	multifunctional fatty acid oxidation complex subunit alpha	66	105	147	277	138	207	65	116	4.69481e-15	4.70964e-06	1.1959e-12	0.580267
VC1048	hypothetical protein	123	160	142	141	116	113	162	170	0.00797527	0.794867	0.000981146	0.783306
VC1049	LysR family transcriptional regulator	102	105	234	204	203	189	148	119	0.461614	0.760971	0.0773226	0.555898
VC1050	response regulator	598	449	502	252	364	351	889	524	0.000103641	8.66276e-09	0.000271533	0.708702
VC1051	hypothetical protein	592	477	590	437	384	377	855	498	0.303031	0.640175	0.938512	0.361029
VC1052	hypothetical protein	77	62	75	48	64	64	113	55	0.438788	0.402243	0.548239	0.0235593
VC1053	adenine phosphoribosyltransferase	33	36	33	34	42	47	35	37	0.615407	0.981977	0.991096	0.547305
VC1054	DNA polymerase III subunits gamma and tau	42	47	55	62	51	49	44	51	0.129317	0.313798	0.00778515	0.922544
VC1055	hypothetical protein	59	55	64	66	107	97	56	52	0.909658	0.939349	0.525936	0.531457
VC1056	recombination protein RecR	42	31	35	35	52	50	40	28	0.243761	0.998213	0.291753	0.402601
VC1057	proteinase inhibitor	93	84	57	57	83	82	118	80	0.859623	0.983388	0.454141	0.317332
VC1058	hypothetical protein	35	23	21	23	23	21	25	21	0.150702	0.801136	0.322811	0.537444
VC1059	short chain dehydrogenase	35	30	43	39	48	47	34	29	0.59682	0.966634	0.982349	0.500491
VC1060	periplasmic protease	69	83	78	91	87	88	90	116	0.0574969	0.357356	0.000642369	0.861275
VC1061	cysteine synthase/cystathionine beta-synthase family protein	40	24	24	31	10	9	15	22	0.0103674	0.564472	0.595726	0.613555
VC1062	AsnC family transcriptional regulator	98	125	99	119	123	125	112	144	0.00972481	0.513454	0.025865	0.855375
VC1063	acyl-CoA thioesterase	100	150	113	179	135	129	117	177	1.3574e-07	8.78751e-05	0.034071	0.634674
VC1064	lipoprotein-like protein	4771	7617	2169	3614	1334	1305	5554	6616	0	0.000279547	0.00096525	0.523537
VC1065	methylated-DNA--protein-cysteine methyltransferase-like protein	112	239	82	137	74	67	154	229	2.15111e-14	0.0821793	0.128947	0.969862
VC1066	hypothetical protein	175	126	175	117	155	130	239	113	0.0124339	0.124582	0.101025	0.221767
VC1067	hypothetical protein	31	19	26	25	18	16	20	16	0.0087412	0.964483	0.376614	0.54158
VC1068	ArsR family transcriptional regulator	25	22	30	33	23	19	12	19	0.947581	0.773493	0.226417	0.859287
VC1069	glyceraldehyde-3-phosphate dehydrogenase	35	26	36	46	28	30	19	25	0.224345	0.39302	0.966036	0.567203
VC1070	phosphatase	37	32	34	33	39	36	29	21	0.604125	0.958752	0.158642	0.451548
VC1071	transporter	24	17	14	21	5	5	13	11	0.138292	0.47523	0.930573	0.530665
VC1073	chitinase	18	12	14	14	10	9	9	8	0.104415	0.86748	0.271983	0.53562
VC1074	hypothetical protein	48	30	30	25	9	8	56	29	0.0135682	0.834775	0.626032	0.052261
VC1075	hypothetical protein	52	74	192	249	255	230	65	98	0.00318126	0.0467615	0.449674	0.939052
VC1076	AraC family transcriptional regulator	36	28	67	83	69	63	29	40	0.299986	0.227781	0.418875	0.837051
VC1077	hypothetical protein	45	32	49	42	27	29	39	30	0.118948	0.87506	0.90671	0.493364
VC1078	hypothetical protein	37	24	22	24	43	39	23	11	0.207565	0.730547	0.508304	0.403775
VC1079	hypothetical protein	24	25	28	34	31	35	26	23	0.64813	0.618867	0.498261	0.514364
VC1080	hypothetical protein	1089	1058	702	456	782	740	1871	1246	0.937783	0.00442353	0.0105748	0.869454
VC1081	response regulator	1064	979	702	474	499	472	1568	1062	0.0316235	0.0163416	1.63501e-05	0.888639
VC1082	response regulator	1648	1529	1200	846	901	808	2462	1680	0.943964	0.0136467	0.00125931	0.899894
VC1083	hypothetical protein	758	636	815	458	530	491	1109	639	0.00749599	5.12095e-06	0.00725986	0.755922
VC1084	sensory box sensor histidine kinase	1004	750	732	373	315	300	1444	740	1.44892e-23	5.05066e-07	1.94605e-05	0.555898
VC1085	sensor histidine kinase	342	184	248	108	151	143	476	193	6.40853e-24	1.16737e-14	0.0164735	0.493364
VC1086	response regulator	294	152	253	102	125	111	408	147	9.34234e-29	1.20448e-17	0.00171564	0.351748
VC1087	response regulator	493	315	364	193	259	239	706	339	1.5711e-15	2.74588e-07	0.00336453	0.555703
VC1088	sensor histidine kinase	117	68	75	50	35	38	148	62	2.65201e-07	0.162004	1.27958e-05	0.128383
VC1089	periplasmic binding protein-like protein	127	77	101	77	86	88	179	97	0.000119921	0.714072	2.87774e-05	0.351749
VC1091	oligopeptide ABC transporter substrate-binding protein	379	334	647	629	2273	2012	647	480	0.506991	0.363072	0.552228	0.962491
VC1092	oligopeptide transporter permease	61	49	79	60	144	135	47	49	0.537799	0.693772	0.250783	0.883329
VC1093	oligopeptide ABC transporter permease	32	19	33	26	113	105	15	17	0.00651979	0.760971	0.00667626	0.555898
VC1094	oligopeptide ABC transporter ATP-binding protein	23	17	38	28	135	127	16	14	0.238396	0.651456	0.233407	0.530665
VC1095	oligopeptide ABC transporter ATP-binding protein	59	53	65	42	168	150	46	40	0.906703	0.326569	0.306494	0.647952
VC1096	hypothetical protein	30	70	17	46	17	22	20	50	2.32517e-15	0.000227941	0.254144	0.611121
VC1097	phosphate acetyltransferase	29	24	25	27	29	27	25	22	0.507921	0.654086	0.00632831	0.594406
VC1098	acetate kinase	45	37	49	43	48	46	39	39	0.665054	0.981333	0.543515	0.814279
VC1099	hypothetical protein	541	614	324	406	410	435	929	804	0.000208669	0.0575999	0.442174	0.803112
VC1100	hypothetical protein	109	95	130	101	60	65	126	89	1	0.752885	0.933818	0.53562
VC1101	hypothetical protein	302	446	775	1100	778	719	423	549	2.95364e-22	0.00330289	0.624115	0.810857
VC1102	ABC transporter permease	53	62	86	112	115	122	58	69	0.08661	0.112977	0.00565446	0.75938
VC1103	ABC transporter ATP-binding protein	86	95	202	206	141	153	114	117	0.274797	0.751383	0.00308729	0.746991
VC1104	GGDEF family protein	31	27	25	27	17	13	22	25	0.972759	0.77719	0.00740379	0.925794
VC1105	hypothetical protein	32	19	21	19	14	14	17	17	0.00869184	0.91279	0.420889	0.540594
VC1106	preprotein translocase SecA subunit-like protein	26	21	15	16	13	13	13	16	0.531821	0.807874	0.716799	0.576145
VC1107	outer-membrane lipoprotein carrier protein	48	52	54	59	53	59	45	51	0.414644	0.760971	0.460558	0.555898
VC1108	recombination factor protein RarA	37	59	46	53	34	37	44	43	1.74745e-06	0.333362	0.431548	0.555898
VC1110	seryl-tRNA synthetase	70	100	79	130	113	119	77	125	1.73459e-06	6.85894e-06	0.233407	0.580267
VC1111	adenosylmethionine-8-amino-7-oxononanoate aminotransferase	23	16	11	16	3	3	8	10	0.0948892	0.457511	0.200292	0.555898
VC1112	biotin synthase	26	24	17	21	8	9	10	18	0.919976	0.734901	0.958169	0.763979
VC1113	8-amino-7-oxononanoate synthase	21	18	11	15	5	6	8	12	0.697987	0.424511	0.776489	0.672297
VC1114	biotin synthesis protein BioC	44	32	33	38	15	16	26	32	0.21274	0.700513	0.697334	0.555898
VC1115	dithiobiotin synthetase	49	31	51	45	20	21	30	24	0.0218726	0.966435	0.834095	0.500491
VC1116	hypothetical protein	2360	4334	2155	3110	2826	2455	1907	3184	3.56773e-56	0.0632486	1.02754e-08	0.555898
VC1117	heat shock protein HtpX	115	283	70	151	116	143	120	288	1.40988e-47	1.97642e-09	1.9369e-05	0.555898
VC1118	transcriptional regulator	75	8485	1502	3706	3947	4282	78	7493	0	6.89039e-12	0.0186929	3.09846e-35
VC1119	short chain dehydrogenase	59	3071	1003	1605	1780	1935	42	2669	0	0.000240985	0.323587	6.41772e-12
VC1120	hypothetical protein	86	3453	1305	1784	1986	2079	81	3012	0	0.906993	0.213721	5.84161e-47
VC1121	hypothetical protein	63	1396	932	917	956	976	53	1164	0	0.973703	0.0483136	0.15885
VC1122	cyclopropane-fatty-acyl-phospholipid synthase	69	2127	2588	2051	2359	2302	57	1666	0	0.726699	3.29717e-11	3.24885e-16
VC1123	hypothetical protein	54	363	331	257	585	592	37	303	1.89483e-271	0.253437	0.371069	0.500491
VC1124	hypothetical protein	387	580	253	273	606	619	461	513	1.02398e-16	0.459818	0.604465	0.646676
VC1125	hypothetical protein	1989	3315	1689	1634	633	629	2068	2538	1.00345e-97	0.904479	0.272492	0.54158
VC1126	adenylosuccinate lyase	31	31	24	32	38	40	20	30	0.409279	0.361577	0.432638	0.857781
VC1127	hypothetical protein	20	33	35	35	39	37	25	32	0.00358396	0.994958	0.33186	0.555898
VC1128	tRNA-specific 2-thiouridylase MnmA	69	94	80	125	85	79	81	102	0.000471696	0.000694061	0.00416698	0.909461
VC1129	inosine-guanosine kinase	11	13	15	15	10	8	6	8	0.466395	0.975794	0.076125	0.58339
VC1130	DNA-binding protein H-NS	567	382	400	322	837	725	878	478	0.00148742	0.384879	3.96753e-05	0.530665
VC1131	hypothetical protein	42	35	33	36	22	20	26	24	0.564045	0.603139	0.465525	0.734574
VC1132	ATP phosphoribosyltransferase	40	84	78	324	80	84	45	87	1.43998e-14	4.33421e-68	2.93622e-05	0.801468
VC1133	histidinol dehydrogenase	33	84	58	287	60	69	32	107	5.79163e-30	3.52239e-108	3.584e-06	0.544022
VC1134	histidinol-phosphate aminotransferase	35	52	33	153	44	49	29	60	0.000125001	2.59516e-42	0.484259	0.832448
VC1135	imidazole glycerol-phosphate dehydratase/histidinol phosphatase	34	61	42	168	43	51	46	92	1.91859e-08	5.0022e-37	0.0412072	0.701193
VC1136	imidazole glycerol phosphate synthase subunit HisH	60	118	65	285	40	42	71	119	1.77382e-11	1.15382e-41	0.734708	0.942511
VC1137	1-(5-phosphoribosyl)-5-[(5-phosphoribosylamino)methylideneamino] imidazole-4-carboxamide isomerase	42	53	41	135	38	34	34	60	0.0388683	1.56209e-14	0.166522	0.735915
VC1138	imidazole glycerol phosphate synthase subunit HisF	43	45	34	105	33	34	38	54	0.381379	1.08796e-10	0.67213	0.884132
VC1139	bifunctional phosphoribosyl-AMP cyclohydrolase/phosphoribosyl-ATP pyrophosphatase protein	64	53	37	108	41	40	48	67	0.708168	2.7445e-08	0.46731	0.899086
VC1140	pseudouridine synthase	60	50	30	30	21	18	57	51	0.772206	0.994958	0.0883694	0.58339
VC1141	isocitrate dehydrogenase	95	90	142	120	204	191	113	96	0.369685	0.380359	6.57359e-07	0.995419
VC1142	cold shock-like protein CspD	790	403	455	421	318	277	866	403	2.57488e-13	0.981333	0.00973888	0.221767
VC1143	ATP-dependent Clp protease adaptor protein ClpS	782	1100	811	962	744	722	1237	1260	2.47969e-15	0.401861	0.013184	0.818537
VC1144	ATP-dependent Clp protease ATP-binding subunit	601	865	788	897	680	679	856	855	1.85383e-60	0.964483	0.700553	0.619162
VC1145	hypothetical protein	57	35	39	27	28	26	50	33	0.000693824	0.523482	0.713774	0.509124
VC1146	glutaredoxin 1	120	99	115	130	98	104	122	105	0.586198	0.731735	0.816776	0.523537
VC1147	iron-containing alcohol dehydrogenase	45	29	70	40	120	105	64	33	0.0263233	0.0363715	0.95096	0.417424
VC1148	DNA-binding transcriptional regulator HexR	94	97	85	110	151	144	147	129	0.550956	0.118107	0.164536	0.583513
VC1149	glutamate decarboxylase	31	24	17	21	19	20	18	17	0.573893	0.547041	0.90052	0.538397
VC1150	hypothetical protein	123	140	141	130	133	125	164	132	0.153295	0.92534	0.00106815	0.537661
VC1151	hypothetical protein	44	37	37	46	22	22	34	28	0.809121	0.501626	0.557191	0.500491
VC1152	hypothetical protein	58	59	53	71	94	85	60	64	0.491015	0.178843	0.00362074	0.594745
VC1153	hypothetical protein	173	94	210	86	292	238	273	97	9.02163e-07	4.20743e-07	0.0226345	0.00670901
VC1154	hypothetical protein	595	744	276	287	482	453	802	717	1.48034e-08	0.647491	0.00331671	0.91428
VC1155	response regulator	64	43	109	62	158	137	119	55	0.0606005	0.138359	0.00616294	0.0185474
VC1158	hypothetical protein	141	146	171	171	161	155	175	160	0.053871	0.833132	0.0196408	0.972511
VC1159	phosphoserine aminotransferase	62	73	52	73	46	47	47	68	0.107037	0.046619	0.663924	0.992913
VC1160	hypothetical protein	63	46	33	30	13	15	35	26	0.194137	0.981977	0.793864	0.450872
VC1161	gonadoliberin III-like protein	44	30	23	25	14	14	24	14	0.0455459	0.797548	0.509946	0.144019
VC1162	hypothetical protein	34	27	23	22	14	16	16	17	0.45451	0.977387	0.964329	0.555898
VC1163	hypothetical protein	38	31	19	24	9	13	20	22	0.59392	0.684707	0.0762169	0.555703
VC1164	hypothetical protein	20	16	14	13	7	6	8	10	0.500381	0.930694	0.459765	0.843817
VC1165	hypothetical protein	39	31	19	20	9	9	17	20	0.530258	0.92534	0.777836	0.555898
VC1166	aspartyl-tRNA synthetase	43	39	32	39	57	58	26	36	0.834824	0.239277	0.00111762	0.92195
VC1167	thymidine kinase	37	30	20	19	14	15	27	31	0.51404	0.997631	0.744327	0.555898
VC1168	proton/glutamate symporter	33	26	16	15	21	23	17	16	0.506991	0.955705	0.942632	0.534596
VC1169	tryptophan synthase subunit alpha	85	59	144	92	98	80	115	70	0.0553868	0.132706	0.0284264	0.456298
VC1170	tryptophan synthase subunit beta	91	64	217	156	80	63	117	68	0.0111503	0.0392865	0.0414317	0.448838
VC1171	bifunctional indole-3-glycerol phosphate synthase/phosphoribosylanthranilate isomerase	57	38	62	52	45	37	62	41	0.015292	0.877891	0.0440487	0.500491
VC1172	anthranilate phosphoribosyltransferase	69	78	78	62	52	45	97	76	0.223027	0.828669	0.296567	0.538397
VC1173	anthranilate synthase component II	72	39	47	30	23	12	44	35	0.000169258	0.40272	6.0383e-07	0.461685
VC1174	anthranilate synthase component I	48	25	44	18	39	14	36	18	1.25842e-05	0.000361476	1.77728e-44	0.047153
VC1177	hypothetical protein	325	288	186	146	76	86	427	319	0.921029	0.316499	6.25745e-07	0.882487
VC1178	hypothetical protein	212	206	199	183	135	139	262	203	0.418876	0.99781	0.000198714	0.609986
VC1179	pseudouridine synthase	73	63	41	36	58	60	76	57	0.59392	0.966634	0.00700984	0.536727
VC1180	cysteine/glutathione ABC transporter membrane/ATP-binding protein	45	36	38	32	47	42	32	36	0.237651	0.976702	0.00177364	0.695563
VC1181	cysteine/glutathione ABC transporter membrane/ATP-binding protein	52	39	33	29	36	32	37	32	0.0541057	0.977387	0.542097	0.555703
VC1182	thioredoxin reductase	47	44	42	47	94	86	40	37	0.749783	0.700646	0.0032377	0.555898
VC1183	hypothetical protein	3271	3765	1671	2121	3892	3789	4695	4001	1.99534e-23	0.0338721	0.798986	0.555898
VC1184	NifS-like protein	1595	1960	1212	1380	1671	1669	2073	1853	6.29439e-36	0.837031	0.524867	0.555898
VC1185	GGDEF family protein	50	46	44	33	47	44	43	34	0.926511	0.666233	0.047911	0.555898
VC1186	SanA protein	50	43	49	45	52	49	45	39	0.894363	0.981333	0.905617	0.523537
VC1187	hypothetical protein	27	26	26	30	40	47	18	20	0.76689	0.701254	0.752079	0.776016
VC1188	malate dehydrogenase	36	36	32	31	45	44	20	25	0.637702	0.926257	0.000267331	0.985254
VC1189	hypothetical protein	96	121	70	118	57	61	81	98	0.0173892	0.0506787	0.831958	0.987739
VC1190	phosphoribosylaminoimidazole-succinocarboxamide synthase	120	206	152	403	144	212	150	504	6.17974e-19	5.03698e-27	2.59775e-08	0.555898
VC1191	hypothetical protein	226	851	248	1351	547	1088	324	2867	2.02971e-144	5.49876e-172	1.25742e-29	0.00587196
VC1193	hypothetical protein	179	97	61	90	30	26	43	85	0.000670267	0.305891	0.348772	0.883329
VC1194	hypothetical protein	49	37	35	39	21	22	31	34	0.341027	0.671794	0.857328	0.82235
VC1195	lipoprotein	30	26	26	31	20	21	24	30	0.695529	0.803845	0.822997	0.555898
VC1196	hypothetical protein	30	18	13	20	12	11	9	14	0.0237787	0.192785	0.450656	0.802833
VC1197	hypothetical protein	255	194	200	147	236	205	269	184	0.1634	0.273998	0.566882	0.555703
VC1198	hypothetical protein	71	71	74	91	86	83	68	67	0.117203	0.111371	0.0132684	0.881416
VC1199	hypothetical protein	67	53	52	52	53	43	59	38	0.407598	0.962275	0.0110157	0.293327
VC1200	serine protease	72	51	46	41	31	30	43	37	0.0361335	0.976702	0.966036	0.589237
VC1201	hypothetical protein	57	36	37	26	64	76	51	30	0.0228669	0.58971	0.0136582	0.131796
VC1202	histidine ammonia-lyase	29	23	17	17	205	1144	18	19	0.541621	0.933121	0	0.547305
VC1203	urocanate hydratase	29	18	18	20	156	1431	19	15	0.0246271	0.808591	0	0.461685
VC1204	formimidoylglutamase	30	18	27	15	44	883	18	14	0.010847	0.187429	0	0.500108
VC1205	imidazolonepropionase	25	19	17	14	26	588	16	13	0.258529	0.807869	0	0.50617
VC1206	histidine utilization repressor	78	55	48	32	59	173	104	65	0.141526	0.481097	2.7459e-72	0.523537
VC1207	hypothetical protein	563	434	274	221	178	175	752	443	5.07737e-05	0.279942	0.822997	0.766935
VC1208	dsDNA-mimic protein	51	43	32	31	63	64	44	33	0.674327	0.936335	0.617435	0.500491
VC1209	elongation factor P	58	71	48	59	82	95	57	68	0.0464993	0.577403	0.156124	0.987706
VC1210	hypothetical protein	55	67	44	57	39	42	33	57	0.0302108	0.405199	0.881807	0.774644
VC1211	hypothetical protein	86	68	44	46	27	27	69	55	0.32642	0.693462	0.00973888	0.610435
VC1212	DNA polymerase II	38	33	25	26	12	14	28	27	0.475357	0.66349	0.42348	0.555898
VC1213	response regulator	1167	959	854	660	319	298	1757	1075	0.0039598	0.137122	0.00592096	0.714649
VC1214	excinuclease ABC subunit C	53	45	28	28	17	19	31	35	0.48338	0.861107	0.462575	0.668556
VC1215	CDP-diacylglycerol--glycerol-3-phosphate 3-phosphatidyltransferase	73	53	36	38	40	34	43	40	0.176858	0.944525	0.0318087	0.530665
VC1216	GGDEF family protein	69	54	61	51	51	51	76	46	0.215363	0.947481	0.0861986	0.488694
VC1217	hypothetical protein	43	41	25	26	15	12	28	34	0.963571	0.872443	0.292393	0.555898
VC1219	phenylalanyl-tRNA synthetase subunit alpha	30	48	33	30	23	26	16	40	2.73486e-05	0.997631	0.911052	0.668556
VC1220	phenylalanyl-tRNA synthetase subunit beta	32	111	42	35	57	66	19	94	3.61059e-96	0.803994	0.0317907	0.538397
VC1222	integration host factor subunit alpha	16253	11491	5431	4284	2900	2578	21572	11445	1.2244e-78	0.674745	0.572497	0.840396
VC1223	hypothetical protein	2342	1730	880	715	603	547	2865	1576	8.08006e-07	0.534229	0.583963	0.709856
VC1224	hypothetical protein	380	610	270	283	207	218	393	481	6.00789e-33	0.649893	0.510548	0.647952
VC1226	thiopurine S-methyltransferase	73	88	68	124	58	52	63	95	0.0311473	0.0020582	0.45251	0.985176
VC1227	hypothetical protein	45	45	36	43	37	31	38	38	0.725418	0.501898	0.290106	0.555898
VC1228	phosphoribosylglycinamide formyltransferase 2	37	33	21	21	34	34	26	22	0.855756	0.944525	0.796573	0.523537
VC1229	hypothetical protein	40	32	22	26	6	6	19	20	0.436793	0.825104	0.529746	0.542588
VC1231	cytidine deaminase	71	54	44	55	43	43	58	47	0.29395	0.503366	0.90671	0.555898
VC1232	hypothetical protein	53	91	44	39	27	27	48	64	3.77118e-07	0.925894	0.722331	0.928194
VC1233	hypothetical protein	46	40	31	40	20	23	46	32	0.735494	0.581235	0.926442	0.404907
VC1234	exonuclease I	40	42	35	47	28	29	28	43	0.411458	0.167978	0.822997	0.990792
VC1235	sodium/dicarboxylate symporter	26	24	20	18	10	12	16	20	0.718324	0.975794	0.873453	0.555898
VC1236	PilB-like protein	148	116	76	61	48	52	149	113	0.312538	0.77719	0.950375	0.547305
VC1237	nicotinate-nucleotide--dimethylbenzimidazole phosphoribosyltransferase	44	33	24	23	11	11	22	26	0.443098	0.981333	0.604465	0.555898
VC1238	cobalamin synthase	43	30	22	18	5	8	16	17	0.0956374	0.700513	0.11154	0.555898
VC1239	adenosylcobinamide kinase	31	24	12	17	10	11	19	16	0.384831	0.251096	0.896764	0.547305
VC1240	alpha-ribazole-5'-phosphate phosphatase	53	45	27	32	13	14	44	42	0.692139	0.823137	0.962656	0.538397
VC1242	succinylglutamate desuccinylase	70	102	126	68	247	255	96	86	2.56335e-05	0.00555761	0.192357	0.555898
VC1244	vtamin B12-transporter permease	65	45	33	33	8	9	20	26	0.0625644	0.939392	0.968527	0.574902
VC1245	vitamin B12-transporter ATPase	39	28	20	21	11	13	15	16	0.181182	0.964483	0.906853	0.555703
VC1246	hypothetical protein	41	37	25	30	26	26	23	27	0.82469	0.758913	0.546374	0.555898
VC1247	hypothetical protein	951	450	586	397	612	557	1540	542	9.01465e-26	0.0301804	0.000675156	0.230759
VC1248	methyl-accepting chemotaxis protein	675	186	492	147	418	362	1228	260	0	2.56598e-39	0.000740805	0.00119195
VC1249	hypothetical protein	277	89	318	100	593	532	537	90	1.28807e-30	1.99203e-17	0.000809581	2.86271e-14
VC1250	hypothetical protein	84	75	83	77	66	69	60	61	0.748338	0.933738	0.000101007	0.636171
VC1252	competence damage protein CinA	108	102	75	80	93	93	107	101	0.59392	0.602244	0.0227687	0.861278
VC1253	hypothetical protein	103	93	77	76	76	60	118	88	0.878388	0.944525	0.00809892	0.547305
VC1254	(Fe-S)-binding protein	40	96	119	195	97	136	64	104	2.21133e-10	0.0453885	0.00417662	0.660693
VC1255	ribonucleotide-diphosphate reductase subunit beta	34	101	87	202	144	203	46	90	1.47374e-42	5.80693e-18	6.13248e-06	0.715678
VC1256	ribonucleotide-diphosphate reductase subunit alpha	42	57	96	327	142	202	36	65	2.97272e-05	1.012e-54	4.85076e-11	0.555898
VC1257	3-demethylubiquinone-9 3-methyltransferase	51	40	34	46	45	49	25	31	0.441276	0.417544	0.615452	0.555898
VC1258	DNA gyrase subunit A	39	33	55	44	156	151	37	33	0.485958	0.482343	4.54554e-05	0.555898
VC1259	hypothetical protein	26	14	17	20	11	14	10	10	0.0021388	0.823137	0.745014	0.555898
VC1260	AraC family transcriptional regulator	34	29	40	38	29	31	27	26	0.70826	0.974087	0.776035	0.540833
VC1261	hypothetical protein	25	23	15	18	6	8	12	14	0.983926	0.815166	0.653443	0.555898
VC1262	hypothetical protein	123	42	148	71	627	476	164	69	2.03069e-10	0.0420569	0.155411	0.00975866
VC1263	GTP cyclohydrolase II	197	2632	1201	859	1139	1340	202	2015	0	0.0525258	0.000441785	0.000315292
VC1264	iron-regulated protein A	32	27	24	21	14	12	22	27	0.788052	0.933121	0.0569423	0.884132
VC1265	hypothetical protein	26	22	17	18	11	10	12	16	0.768366	0.94163	0.24736	0.555898
VC1266	hypothetical protein	27	19	13	12	8	9	14	10	0.131686	0.975794	0.849251	0.449469
VC1267	hypothetical protein	39	30	22	23	7	7	11	17	0.459825	0.88652	0.584075	0.693922
VC1268	hypothetical protein	96	92	61	63	57	59	129	94	0.482235	0.695446	0.000367343	0.580267
VC1269	hypothetical protein	1272	1366	485	541	516	481	1650	1243	0.00375604	0.673674	0.00416698	0.984953
VC1270	glyoxylase II family protein	421	540	231	206	285	278	594	483	2.81498e-10	0.837819	0.0932433	0.890306
VC1271	hypothetical protein	46	241	123	83	76	87	32	165	5.00404e-169	0.366831	2.35394e-06	0.534596
VC1272	hypothetical protein	24	26	17	19	18	18	15	17	0.527229	0.666233	0.803594	0.777144
VC1273	ABC transporter substrate-binding protein	19	17	14	15	9	9	7	12	0.808559	0.933738	0.451979	0.802833
VC1274	hypothetical protein	39	45	32	39	16	18	29	37	0.359322	0.776207	0.932819	0.555898
VC1275	hypothetical protein	28	33	31	34	17	18	18	29	0.076922	0.70862	0.840634	0.806484
VC1276	sensor histidine kinase	31	23	20	19	17	17	14	16	0.227639	0.960454	0.586337	0.555898
VC1277	LuxR family transcriptional regulator	41	32	39	49	43	49	24	31	0.367929	0.598799	0.815798	0.555898
VC1278	MarR family transcriptional regulator	39	35	27	35	56	53	31	38	0.770497	0.577403	0.252978	0.555898
VC1279	BCCT family transporter	55	44	32	40	47	49	24	33	0.218138	0.310933	6.6422e-05	0.991633
VC1280	hypothetical protein	26	18	24	22	18	18	9	12	0.136579	0.994958	0.560185	0.597048
VC1281	PTS system cellobiose-specific transporter subunit IIB	40	34	23	39	10	16	19	26	0.774925	0.0506743	0.201436	0.92138
VC1282	PTS system cellobiose-specific transporter subunit IIC	30	23	26	30	12	13	10	18	0.362931	0.658147	0.911052	0.821038
VC1283	PTS system cellobiose-specific transporter subunit IIA	26	17	14	20	7	4	9	10	0.243467	0.23413	0.0414259	0.534596
VC1284	6-phospho-beta-glucosidase	31	22	23	26	16	15	17	20	0.103909	0.688639	0.318652	0.555898
VC1285	hypothetical protein	88	87	68	103	55	51	93	103	0.730582	0.0275906	0.819342	0.732974
VC1286	LacI family transcription regulator	97	69	100	94	89	78	84	79	0.0168363	0.967247	0.0071737	0.555898
VC1287	glucosyltransferase MdoH	44	39	25	27	16	14	29	29	0.653816	0.60189	0.0650549	0.555898
VC1288	glucan biosynthesis protein G	31	25	23	25	36	33	22	18	0.751462	0.77719	0.932834	0.493364
VC1289	methyl-accepting chemotaxis protein	30	22	22	20	21	19	17	17	0.213142	0.995991	0.661966	0.555898
VC1290	DNA polymerase III subunit epsilon	31	29	40	34	23	26	17	18	0.939143	0.867891	0.686311	0.555898
VC1291	hypothetical protein	61	66	98	111	115	112	64	63	0.0572656	0.39302	0.0211918	0.906531
VC1293	aromatic amino acid aminotransferase	49	71	64	98	76	70	44	66	0.00020356	0.00357529	0.00310203	0.96942
VC1294	hypothetical protein	95	87	75	65	6	8	98	72	0.849316	0.884469	0.656973	0.457338
VC1295	hypothetical protein	47	37	31	27	16	14	36	33	0.265724	0.927744	0.232497	0.613701
VC1296	phosphomethylpyrimidine kinase	39	29	44	39	35	35	34	37	0.282534	0.933738	0.492475	0.555898
VC1297	asparaginyl-tRNA synthetase	97	298	136	127	164	171	131	253	6.28331e-122	0.977387	0.153758	0.567567
VC1298	methyl-accepting chemotaxis protein	346	126	205	91	238	202	485	129	9.10525e-77	1.31309e-13	1.50891e-09	0.0257809
VC1299	6-pyruvoyl tetrahydrobiopterin synthase	34	24	19	32	16	18	26	18	0.357991	0.0516281	0.963538	0.466904
VC1300	L-serine dehydratase 1	19	14	13	13	13	14	10	15	0.171001	0.998213	0.89669	0.611121
VC1301	serine transporter	70	51	57	51	42	42	80	52	0.0631635	0.982808	0.896985	0.461291
VC1302	MutT/nudix family protein	84	52	142	82	100	96	131	55	0.010847	0.0400724	0.0104872	0.0386366
VC1303	para-aminobenzoate synthase component I	45	114	78	57	60	62	40	90	4.68188e-35	0.493576	0.000221044	0.555898
VC1304	fumarate hydratase, class I	100	127	249	219	355	331	164	149	6.7763e-06	0.513454	7.98175e-07	0.888639
VC1305	hypothetical protein	48	61	61	57	197	196	49	61	0.150105	0.998732	0.914216	0.559136
VC1306	hypothetical protein	45	55	39	51	47	48	37	52	0.0312125	0.167209	8.23716e-05	0.943364
VC1308	transcriptional regulator TyrR	57	63	47	66	80	78	48	71	0.182738	0.0377983	0.0911758	0.861747
VC1309	ribosomal-protein-alanine acetyltransferase	66	68	57	63	57	61	80	82	0.381379	0.773493	0.672282	0.831048
VC1310	hypothetical protein	81	66	70	68	64	69	79	73	0.562676	0.966764	0.900226	0.555898
VC1311	hypothetical protein	30	14	16	16	11	10	11	15	7.29088e-05	0.981513	0.412811	0.574232
VC1312	alanine racemase	103	52	84	40	51	46	133	43	6.18497e-10	0.0005039	0.612118	0.00441889
VC1313	methyl-accepting chemotaxis protein	375	263	228	129	174	158	496	274	6.05359e-09	5.78392e-06	0.000879331	0.659626
VC1314	transporter	25	15	24	16	21	19	16	11	0.0123467	0.404985	0.139698	0.424737
VC1315	sensor histidine kinase	35	31	23	21	22	22	29	30	0.855177	0.997631	0.645389	0.898676
VC1316	chemotaxis protein CheY	70	49	43	39	47	47	35	40	0.111539	0.897867	0.517457	0.555898
VC1317	hypothetical protein	26	25	34	32	29	28	23	23	0.988434	0.994958	0.434038	0.53562
VC1318	outer membrane protein OmpV	88	112	118	168	246	200	152	166	0.0127324	0.011195	0.00096525	0.987
VC1319	sensor histidine kinase	39	25	29	36	15	13	20	25	0.0298322	0.467439	0.0119894	0.685641
VC1320	DNA-binding response regulator	35	33	29	30	24	25	31	40	0.974296	0.942714	0.722737	0.559136
VC1321	hypothetical protein	26	20	24	19	17	18	25	18	0.153173	0.822722	0.0217087	0.531723
VC1322	hypothetical protein	1051	893	548	391	293	287	1462	884	0.879298	0.340727	0.00078124	0.546814
VC1323	hypothetical protein	450	371	232	184	146	138	551	362	0.629143	0.661423	0.000521573	0.555703
VC1325	galactoside ABC transporter periplasmic D-galactose/D-glucose-binding protein	66	19	172	64	165	145	98	23	4.77559e-27	1.69865e-10	0.798986	5.18096e-14
VC1327	galactose/methyl galaxtoside transporter ATP-binding protein	16	8	23	16	16	11	17	8	0.000744782	0.501705	0.000430594	0.0375295
VC1328	beta-methylgalactoside transporter inner membrane protein	16	13	20	20	6	6	12	5	0.633161	0.981829	0.884245	0.000423342
VC1329	opacity protein-like protein	12	7	13	16	3	2	3	2	0.0864914	0.57978	0.255749	0.53562
VC1330	hypothetical protein	22	12	26	21	6	7	8	8	0.0172127	0.758395	0.935061	0.557173
VC1332	hypothetical protein	560	427	718	449	411	384	712	372	5.61551e-09	0.00806234	0.0151525	0.555898
VC1333	hypothetical protein	1155	857	929	551	624	565	1516	799	2.18596e-05	4.4032e-05	0.00120333	0.602871
VC1334	hypothetical protein	1461	1693	2094	1717	1862	1699	1534	1388	5.97734e-17	0.659634	0.605241	0.816223
VC1335	GntR family transcriptional regulator	37	22	28	47	81	68	22	24	0.00690584	0.157264	0.124488	0.555898
VC1336	2-methylisocitrate lyase	29	38	28	72	89	91	25	34	0.0513832	1.20449e-06	0.000232061	0.644461
VC1337	methylcitrate synthase	22	27	19	66	73	63	16	18	0.108413	2.56494e-11	0.00650441	0.555898
VC1338	aconitate hydratase	20	23	20	126	91	76	15	24	0.108382	1.57567e-142	9.88573e-06	0.992913
VC1339	hypothetical protein	22	31	30	170	130	118	21	29	0.00621428	1.28803e-73	0.994354	0.981145
VC1340	prpE protein	34	68	122	478	437	362	36	85	1.06333e-16	1.38305e-79	0.803594	0.555898
VC1341	acetyltransferase	105	127	71	90	30	37	101	106	0.0374475	0.462265	0.451979	0.816052
VC1342	MutT/nudix family protein	39	31	24	26	19	20	21	28	0.514396	0.793363	0.563078	0.942977
VC1343	M20A family peptidase	21	15	24	15	8	9	12	7	0.168277	0.279572	0.798986	0.43837
VC1344	4-hydroxyphenylpyruvate dioxygenase	766	909	939	1272	983	927	995	924	6.2163e-06	0.00976794	0.889088	0.778743
VC1345	oxidoreductase	810	951	797	962	575	563	1066	968	9.33259e-06	0.031172	0.995997	0.832942
VC1346	hypothetical protein	504	522	472	492	577	574	652	472	0.103071	0.994958	0.0487762	0.927972
VC1347	glutathione S-transferase	527	431	433	376	397	389	641	432	0.0829325	0.52802	0.0246094	0.574253
VC1348	response regulator	551	424	308	221	130	123	757	438	0.000583899	0.0353148	0.672282	0.693765
VC1349	sensory box sensor histidine kinase/response regulator	188	161	110	81	47	44	234	151	0.0463138	0.0334042	0.0383717	0.837051
VC1350	antioxidant	148	127	146	162	250	255	157	122	0.607109	0.470084	0.024047	0.538253
VC1353	GGDEF family protein	59	40	42	28	25	26	71	37	0.00421571	0.177261	2.87774e-05	0.442811
VC1354	hypothetical protein	36	36	24	25	10	12	15	27	0.425242	0.880398	0.982765	0.845986
VC1355	acylphosphatase	147	163	106	180	104	106	169	157	0.13844	0.0445355	0.582754	0.719201
VC1356	sulfite reductase subunit gamma-like protein	125	117	85	122	26	26	92	110	0.754461	0.264855	0.711774	0.917312
VC1358	hypothetical protein	668	1339	432	864	588	638	874	1530	2.74554e-71	1.0141e-07	0.353369	0.442811
VC1359	amino acid ABC transporter ATP-binding protein	432	161	351	129	124	122	467	140	8.93332e-43	3.52323e-20	0.00115883	0.0026987
VC1360	amino acid ABC transporter permease	147	66	138	54	72	66	163	59	2.03401e-17	1.36251e-08	0.00125643	0.00755359
VC1361	amino acid ABC transporter permease	229	110	220	99	74	78	241	96	1.11806e-16	8.87433e-13	0.000241329	0.165687
VC1362	amino acid ABC transporter substrate-binding protein	2446	1412	2893	1112	1007	926	2969	1364	1.79055e-76	0.131893	0.734765	0.547305
VC1363	siroheme synthase component enzyme	117	137	119	151	76	80	134	163	0.0101781	0.0533262	2.23019e-05	0.865467
VC1364	hypothetical protein	77	69	61	74	48	47	56	76	0.871629	0.342513	0.941748	0.904082
VC1365	hypothetical protein	22	19	13	17	12	12	12	9	0.594403	0.449412	0.702115	0.53562
VC1366	queuosine biosynthesis protein QueC	47	34	27	29	20	19	35	34	0.145791	0.912841	0.36692	0.536339
VC1367	GGDEF family protein	39	26	46	33	38	34	35	23	0.0181775	0.553012	0.0022163	0.530665
VC1368	hypothetical protein	11086	12306	6148	10347	4413	6730	18286	26389	1.22547e-30	0.491228	1.1899e-16	0.453537
VC1369	hypothetical protein	347	217	119	102	50	63	332	230	5.34273e-09	0.861844	2.50525e-09	0.664015
VC1370	GGDEF family protein	135	94	64	37	26	34	127	61	0.0165143	0.0443207	0.0130559	0.227207
VC1371	hypothetical protein	240	141	129	75	64	58	302	158	3.44772e-07	0.0471851	0.680918	0.424737
VC1372	GGDEF family protein	78	72	54	58	52	53	75	80	0.870275	0.514711	9.0856e-05	0.807916
VC1373	molecular chaperone DnaK	28	25	18	20	13	12	18	20	0.622164	0.636567	0.640848	0.749046
VC1374	molecular chaperone DnaK	20	18	13	14	7	7	12	18	0.963096	0.914717	0.671542	0.944125
VC1375	hypothetical protein	26	22	10	16	8	8	8	13	0.74371	0.137897	0.80728	0.984258
VC1376	GGDEF family protein	166	132	126	94	148	153	226	134	0.417722	0.211887	0.129575	0.547305
VC1377	hypothetical protein	223	159	172	132	190	187	350	213	0.00886668	0.682031	0.00237535	0.530665
VC1379	hypothetical protein	63	64	47	42	59	47	65	68	0.662571	0.91699	0.013219	0.555703
VC1380	hypothetical protein	182	244	138	166	118	110	231	275	0.00305002	0.430164	0.84278	0.92195
VC1382	ATP-dependent RNA helicase HrpA	28	28	17	19	18	16	18	24	0.66493	0.505227	0.00357948	0.984953
VC1384	hypothetical protein	2544	3591	1330	1728	1374	1327	2739	2917	8.12491e-53	0.23489	0.966036	0.57953
VC1386	chaperone	33	21	13	13	5	5	24	16	0.0234905	0.981333	0.88886	0.291489
VC1388	lipoate-protein ligase A	34	23	17	24	7	7	20	26	0.0770536	0.605049	0.840634	0.555966
VC1389	hypothetical protein	22	131	41	35	31	54	6	95	6.3615e-51	0.994958	0.0104497	0.00317048
VC1390	LysR family transcriptional regulator	21	37	26	19	17	22	14	23	4.06132e-05	0.666233	0.248809	0.672528
VC1391	multidrug transporter	19	14	12	14	4	4	13	14	0.175286	0.83317	0.870336	0.542657
VC1392	deoxyribodipyrimidine photolyase	22	844	181	191	185	223	23	619	0	0.907023	0.152691	0.120573
VC1393	sugE protein	48	181	100	59	48	54	77	36	4.63421e-39	0.243383	0.85864	0.0445808
VC1394	methyl-accepting chemotaxis protein	270	210	183	126	49	49	286	177	0.021858	0.0472864	0.000956658	0.555898
VC1396	hypothetical protein	165	137	123	96	56	51	194	124	0.742605	0.730547	0.272526	0.351749
VC1397	chemotaxis protein CheA	62	38	65	46	16	18	58	31	7.94544e-06	0.137706	0.17383	0.25199
VC1398	chemotaxis protein CheY	55	33	56	38	12	14	46	32	0.0219937	0.480113	0.873103	0.424737
VC1399	chemotaxis protein CheR	86	45	82	58	12	15	78	39	2.14071e-05	0.462265	0.782758	0.202798
VC1400	hypothetical protein	74	43	95	63	23	26	64	38	0.00124282	0.405054	0.87061	0.171457
VC1401	protein-glutamate methylesterase CheB	57	35	110	85	30	28	42	30	0.00688471	0.549386	0.306494	0.442811
VC1402	purine-binding chemotaxis protein Chew	105	75	140	93	31	38	117	58	0.0377923	0.0183057	7.36593e-07	0.310752
VC1403	methyl-accepting chemotaxis protein	213	154	136	113	39	42	219	147	8.23604e-07	0.366831	1.73805e-05	0.574155
VC1405	methyl-accepting chemotaxis protein	92	69	59	54	30	30	89	62	0.1175	0.998213	0.980122	0.537444
VC1406	methyl-accepting chemotaxis protein	361	332	161	119	92	82	492	314	0.579996	0.190775	0.129888	0.837051
VC1407	ATP-dependent RNA helicase RhlE	51	40	37	29	30	29	65	39	0.411874	0.757338	0.911052	0.50617
VC1408	TetR family transcriptional regulator	41	56	35	51	25	36	44	72	0.0173892	0.40272	0.0260086	0.780006
VC1409	multidrug resistance protein	20	19	12	15	18	17	15	21	0.917469	0.66349	0.265373	0.602543
VC1410	multidrug resistance protein VceA	14	13	14	15	16	17	13	13	0.973856	0.966634	0.660179	0.547305
VC1411	multidrug resistance protein VceB	24	22	20	24	16	18	19	22	0.904859	0.546872	0.932819	0.797736
VC1413	methyl-accepting chemotaxis protein	21	64	24	29	25	30	15	47	1.47374e-42	0.527602	0.137263	0.555898
VC1414	thermostable carboxypeptidase 1	57	52	68	60	67	60	59	57	0.789832	0.933738	0.0180201	0.613105
VC1415	hcp protein	40	39	18	16	12	11	33	35	0.875592	0.976702	0.444405	0.547305
VC1416	VgrG protein	18	13	16	19	4	4	11	12	0.177802	0.356692	0.432169	0.936476
VC1417	hypothetical protein	25	24	33	40	18	18	15	31	0.996224	0.651456	0.745014	0.92138
VC1418	hypothetical protein	17	25	31	30	29	27	16	22	0.000376463	0.839261	0.43327	0.909346
VC1419	hypothetical protein	6	6	11	16	6	8	2	4	0.996224	0.411254	0.609921	0.555898
VC1420	hypothetical protein	13	19	14	17	6	9	12	16	0.0227602	0.638414	0.494373	0.584676
VC1421	hypothetical protein	25	25	40	40	16	14	27	27	0.92999	0.960681	0.380744	0.540833
VC1422	sodium/alanine symporter	36	50	35	47	54	54	33	49	0.000706305	0.178843	9.09853e-05	0.948348
VC1422a	membrane protein	75	434	245	276	275	297	102	380	1.3753e-106	0.682981	0.493834	0.90329
VC1423	hypothetical protein	44	177	134	126	208	220	60	166	2.52995e-83	0.948456	0.297857	0.547305
VC1424	spermidine/putrescine ABC transporter substrate-binding protein	57	50	64	64	43	40	46	51	0.864698	0.69766	0.820311	0.823886
VC1425	spermidine/putrescine ABC transporter substrate-binding protein	174	157	103	99	86	87	213	147	0.774875	0.899068	0.000442588	0.555898
VC1426	spermidine/putrescine ABC transporter membrane protein	54	49	40	37	45	48	65	52	0.828761	0.995991	0.58263	0.555898
VC1427	spermidine/putrescine ABC transporter membrane protein	32	30	34	43	29	29	39	32	0.953624	0.469929	0.604391	0.508362
VC1428	putrescine/spermidine ABC transporter ATPase protein	43	40	43	56	58	60	35	40	0.753807	0.232656	3.36981e-05	0.94413
VC1429	hypothetical protein	22	23	31	42	34	31	21	24	0.617714	0.386843	0.158705	0.555898
VC1430	bax protein	41	57	58	66	38	41	48	47	0.00223328	0.653285	0.82883	0.80818
VC1431	hypothetical protein	35	37	43	55	34	31	27	40	0.667915	0.466076	0.17627	0.609567
VC1432	C32 tRNA thiolase	16	11	21	18	20	18	18	17	0.275711	0.86748	0.202461	0.538397
VC1433	universal stress protein UspE	502	289	805	499	1193	1009	903	386	9.77835e-22	0.00135759	0.397991	0.547305
VC1434	fumarate/nitrate reduction transcriptional regulator	220	288	137	174	342	343	263	301	1.56957e-07	0.0720233	0.0711581	0.648604
VC1435	hypothetical protein	25	20	32	31	53	46	20	13	0.456468	0.979281	0.0574392	0.465439
VC1436	FixS-like protein	65	32	119	64	100	80	63	37	0.00427085	0.115737	0.0157016	0.148726
VC1437	cation transporter E1-E2 family ATPase	26	24	37	26	33	29	24	21	0.912848	0.473268	0.00503972	0.555898
VC1438	hypothetical protein	63	40	92	58	104	82	76	56	0.0289544	0.293776	0.106648	0.436085
VC1439	cytochrome c oxidase subunit CcoP	176	146	211	177	274	257	260	167	0.647448	0.644034	0.00364472	0.555703
VC1440	cytochrome c oxidase subunit CcoQ	116	112	159	158	292	269	234	145	0.963142	0.960681	0.722513	0.202798
VC1441	cbb3-type cytochrome c oxidase subunit II	185	190	316	241	451	390	376	252	0.259895	0.252109	2.47761e-05	0.555898
VC1442	cbb3-type cytochrome c oxidase subunit I	141	161	267	255	356	317	208	196	0.000938644	0.804762	5.70138e-09	0.693765
VC1443	hypothetical protein	49	70	79	85	98	87	66	74	0.0218039	0.825104	0.276852	0.555898
VC1444	hypothetical protein	41	41	57	61	53	46	48	33	0.540878	0.558598	0.93333	0.540833
VC1445	sensor histidine kinase/response regulator	17	13	21	22	20	22	13	12	0.248806	0.786727	0.415915	0.523537
VC1446	toxin secretion transporter	107	166	42	67	9	8	122	146	7.28781e-21	0.000206963	0.0216146	0.64037
VC1447	RTX toxin transporter	17	14	12	20	9	8	15	13	0.525234	0.24029	0.216407	0.523537
VC1448	RTX toxin transporter	7	7	12	16	3	3	6	7	0.828444	0.475489	0.932819	0.555898
VC1449	hypothetical protein	16	14	10	16	9	6	22	13	0.868794	0.100223	0.0158963	0.031512
VC1450	RTX toxin activating protein	7	5	10	14	4	4	6	7	0.754729	0.315354	0.766865	0.530665
VC1451	RTX toxin RtxA	14	14	14	16	8	8	11	12	0.278161	0.420347	0.00450326	0.881416
VC1452	RstC protein	47	40	80	80	280	247	13	31	0.914895	0.994958	0.895909	0.757411
VC1453	RstB1 protein	50	44	130	106	755	583	21	18	0.753154	0.827616	2.12621e-09	0.542657
VC1454	RstA1 protein	42	30	94	94	1234	975	14	16	0.169468	0.781169	0.0196816	0.555898
VC1455	transcriptional repressor RstR	1223	1548	2155	1550	1445	1237	1219	758	1.80923e-08	0.0487359	2.73251e-11	0.555898
VC1456	cholera enterotoxin subunit B	6	2	20	16	47	43	8	3	0.0239686	0.966796	0.180675	0.403775
VC1457	cholera enterotoxin subunit A	19	16	34	30	63	57	31	20	0.730712	0.899068	0.595258	0.351749
VC1458	zona occludens toxin	11	11	20	28	19	16	13	8	0.958067	0.368299	0.0275768	0.329054
VC1459	accessory cholera enterotoxin	8	8	14	13	18	14	8	6	0.893705	0.966435	0.0894612	0.536365
VC1460	hypothetical protein	22	19	40	49	62	52	19	19	0.806949	0.302725	0.0187934	0.54158
VC1461	colonization factor	37	29	131	114	427	324	69	51	0.59392	0.904479	0.111325	0.461685
VC1462	RstB2 protein	28	24	73	54	361	282	13	15	0.896375	0.653211	0.661824	0.54158
VC1463	RstA2 protein	40	29	90	91	1168	933	17	17	0.214702	0.773493	0.0416384	0.541635
VC1464	transcriptional repressor RstR	1223	1548	2155	1550	1445	1237	1219	758	1.80923e-08	0.0487359	2.73251e-11	0.555898
VC1465	hypothetical protein	34	32	29	28	24	24	41	34	0.99593	0.964483	0.670248	0.494464
VC1466	hypothetical protein	59	52	62	58	35	36	52	54	0.989766	0.977387	0.911052	0.555898
VC1467	hypothetical protein	33	28	40	59	37	39	15	21	0.632329	0.236689	0.840734	0.609351
VC1468	hypothetical protein	22	24	35	55	23	27	14	23	0.521876	0.157702	0.852994	0.942511
VC1469	phage replication protein Cri	31	20	30	47	14	13	11	15	0.0324245	0.0258261	0.198645	0.555898
VC1470	XRE family transcriptional regulator	135	126	227	260	196	197	145	182	0.941808	0.238883	0.00744783	0.985254
VC1471	hypothetical protein	29	19	50	39	12	21	20	18	0.265008	0.900391	0.0356638	0.402601
VC1472	hypothetical protein	57	45	66	65	37	43	51	49	0.681554	0.952323	0.829949	0.555898
VC1473	hypothetical protein	33	28	40	59	37	39	15	21	0.624212	0.239277	0.840734	0.608936
VC1474	hypothetical protein	22	24	35	55	23	27	14	23	0.521876	0.157702	0.852994	0.942511
VC1475	phage replication protein Cri	31	20	30	47	14	13	11	15	0.0324245	0.0258261	0.198645	0.555898
VC1476	XRE family transcriptional regulator	135	126	227	260	196	197	145	182	0.939143	0.240287	0.00734672	0.985254
VC1477	transposase OrfAB subunit A	430	372	549	516	453	423	546	470	0.940535	0.982808	0.991418	0.899894
VC1478	transposase OrfAB subunit B	297	350	425	354	388	398	397	349	4.79985e-06	0.340727	0.667651	0.818537
VC1479	hypothetical protein	29	16	54	37	103	98	28	28	0.0314866	0.490361	0.797204	0.555703
VC1480	hypothetical protein	106	126	203	222	397	361	199	163	0.0567321	0.498705	0.280579	0.555703
VC1481	hypothetical protein	186	161	342	320	362	326	300	254	0.531821	0.975794	0.0290451	0.785745
VC1482	ATP-dependent protease LA-like protein	41	24	50	37	43	39	56	27	0.002061	0.605362	0.00147048	0.304881
VC1483	3-hydroxydecanoyl-ACP dehydratase	49	24	62	41	93	104	59	28	0.000281308	0.451225	0.263248	0.0453658
VC1484	ribosome modulation factor	5139	1380	6206	2012	18456	17815	9219	1970	0	1.33386e-31	0.00417348	0.00642817
VC1485	hypothetical protein	30	26	43	41	56	56	33	28	0.939409	0.874067	0.00120333	0.555898
VC1486	ABC transporter ATPase	23	21	26	27	27	27	17	18	0.852175	0.845644	0.976398	0.692926
VC1487	hypothetical protein	13	17	17	19	19	19	10	11	0.285848	0.739837	0.749242	0.530665
VC1488	23S rRNA m(2)G2445 methyltransferase	22	24	26	32	26	24	16	18	0.171064	0.234961	0.582754	0.963277
VC1490	hypothetical protein	180	133	153	104	258	238	244	146	0.0400402	0.372698	0.47871	0.451548
VC1491	dihydroorotate dehydrogenase 2	39	29	27	32	22	20	23	20	0.24211	0.666233	0.117146	0.511836
VC1492	hypothetical protein	297	230	213	150	131	124	404	218	7.30909e-17	0.114493	0.128955	0.611497
VC1493	hypothetical protein	45	25	32	29	18	16	23	24	0.0241643	0.944525	0.272526	0.526737
VC1494	aminopeptidase	53	45	44	45	36	35	56	45	0.767532	0.666233	0.00107007	0.584676
VC1495	hypothetical protein	688	628	138	185	25	27	515	493	0.533685	0.0289187	0.970628	0.930059
VC1496	carboxy-terminal protease	326	254	190	140	113	107	384	230	0.00223328	0.0613685	0.00820182	0.765853
VC1497	solute/DNA competence effector	1051	676	474	341	527	486	1446	700	5.31286e-15	0.0247772	0.00724725	0.555898
VC1498	hypothetical protein	42	38	21	24	16	17	24	24	0.774668	0.797548	0.89866	0.555703
VC1499	ABC transporter ATP-binding protein	102	72	51	49	32	31	115	77	0.0227602	0.907023	0.0306115	0.555703
VC1500	PqiA family protein	50	42	30	31	11	12	32	34	0.573857	0.845644	0.870899	0.906531
VC1501	hypothetical protein	38	34	24	22	11	12	20	25	0.826851	0.846967	0.723841	0.832162
VC1502	rRNA (cytosine-C(5)-)-methyltransferase RsmF	34	20	12	14	7	8	12	14	0.00289241	0.816559	0.889647	0.555703
VC1503	hypothetical protein	96	92	84	110	54	59	97	100	0.912547	0.095156	0.53967	0.718801
VC1506	hypothetical protein	124	145	99	226	123	145	129	164	0.102867	1.87933e-07	9.80984e-08	0.908068
VC1507	phospho-2-dehydro-3-deoxyheptonate aldolase	48	40	32	39	32	32	35	34	0.746503	0.587445	0.932235	0.64037
VC1508	nucleotide-binding protein	48	37	26	34	27	25	27	33	0.363294	0.532184	0.306494	0.555898
VC1509	NAD-dependent deacetylase	85	114	74	135	130	137	70	99	0.00264339	4.32464e-05	0.000656712	0.984953
VC1510	hypothetical protein	126	117	94	75	48	31	199	132	0.830457	0.775225	8.74115e-06	0.509124
VC1511	formate dehydrogenase cytochrome B556 subunit	93	66	91	76	34	25	159	98	0.0132228	0.845644	0.000384112	0.523537
VC1512	formate dehydrogenase iron-sulfur subunit	58	44	103	68	57	36	99	56	0.325913	0.434678	4.75439e-07	0.352482
VC1514	hypothetical protein	319	199	603	390	109	77	708	312	0.0114636	0.142135	5.8481e-05	0.071739
VC1515	formate dehydrogenase-specific chaperone	101	58	119	66	40	29	203	73	0.00107979	0.046619	0.000253227	0.0363291
VC1516	(Fe-S)-binding protein	122	76	138	88	58	37	239	125	5.68854e-05	0.00516576	0.80574	0.526737
VC1517	hypothetical protein	426	389	289	225	147	128	596	383	0.707839	0.316973	0.0129973	0.555898
VC1518	hypothetical protein	468	584	350	319	169	142	734	569	7.74408e-07	0.900725	0.0144216	0.971885
VC1519	formate dehydrogenase accessory protein	62	59	35	34	27	25	49	38	0.726342	0.964483	0.170752	0.509124
VC1520	ABC transporter ATP-binding protein	40	28	16	17	19	19	22	17	0.097055	0.889373	0.447792	0.479516
VC1521	sensor histidine kinase	33	26	23	20	22	21	25	20	0.334298	0.975794	0.866878	0.555898
VC1522	Fis family transcriptional regulator	39	33	33	28	36	34	20	26	0.754493	0.877289	0.674501	0.964067
VC1523	hypothetical protein	87	60	97	57	95	95	93	65	0.0397958	0.0766043	0.000155508	0.530665
VC1524	ABC transporter permease	43	32	30	22	22	24	27	15	0.215725	0.615358	0.950375	0.163842
VC1525	ABC transporter ATP-binding protein	30	24	22	21	21	26	16	13	0.404352	0.964483	0.57365	0.53562
VC1526	molybdopterin-guanine dinucleotide biosynthesis protein MobA	35	31	27	27	34	36	22	20	0.804718	0.998213	0.898995	0.53562
VC1527	bifunctional molybdopterin-guanine dinucleotide biosynthesis protein MobB/MoeA	50	33	34	24	24	24	44	26	0.00877613	0.547041	0.849251	0.505169
VC1530	hypothetical protein	53	21	20	26	16	14	23	18	0.000298193	0.514711	0.478536	0.278353
VC1531	hypothetical protein	92	103	90	126	139	149	81	98	0.36913	0.368299	0.492247	0.555898
VC1532	N-acetyl-D-glucosamine kinase	53	28	38	27	63	61	27	21	0.00018274	0.59599	0.437311	0.482226
VC1533	hypothetical protein	48	26	19	16	8	4	16	21	0.00132915	0.83198	0.00060844	0.58339
VC1534	hypothetical protein	74	80	59	82	64	60	82	83	0.277957	0.135766	0.775674	0.555898
VC1537	lipoprotein NlpC	211	207	257	252	217	190	300	230	0.667316	0.858212	0.0316846	0.555898
VC1538	hypothetical protein	646	548	421	338	534	510	910	611	0.859623	0.511387	0.129294	0.555898
VC1539	hypothetical protein	294	157	335	190	298	273	411	173	1.27017e-10	9.49738e-06	0.00068571	0.329054
VC1539a	hypothetical protein	620	323	2039	948	3163	3180	1270	495	2.3768e-09	2.38074e-12	0.803594	0.0649212
VC1540	multidrug efflux protein	26	24	15	17	14	12	14	17	0.893742	0.905512	0.0422559	0.555898
VC1541	hypothetical protein	40	95	38	38	23	29	20	75	2.3035e-22	0.87929	0.548529	0.58339
VC1542	DNA ligase	26	27	15	19	5	5	11	18	0.725379	0.603139	0.732582	0.74807
VC1543	hypothetical protein	40	35	17	24	12	11	23	24	0.98836	0.466076	0.375299	0.547305
VC1544	TonB2 protein	50	39	20	24	12	16	33	33	0.333268	0.682031	0.177736	0.538397
VC1545	TonB system transport protein ExbD2	42	24	11	13	9	10	25	23	0.0406202	0.485091	0.998844	0.55252
VC1546	TonB system transport protein ExbB2	46	30	18	16	9	5	24	25	0.034646	0.981829	0.000526321	0.555703
VC1547	biopolymer transport protein ExbB-like protein	28	19	14	15	6	5	15	17	0.0397347	0.920659	0.576089	0.555898
VC1548	hypothetical protein	47	28	14	15	5	6	17	20	0.00621898	0.906349	0.911052	0.555898
VC1549	glycerol-3-phosphate ABC transporter substrate-binding protein	27	20	12	12	4	4	16	17	0.32642	0.959673	0.605863	0.546814
VC1550	glycerol-3-phosphate ABC transporter permease	27	21	19	20	7	5	11	9	0.417669	0.944525	0.0735041	0.547305
VC1551	glycerol-3-phosphate ABC transporter permease	35	28	21	26	11	12	14	30	0.49053	0.739351	0.961402	0.906531
VC1552	glycerol-3-phosphate transporter ATP-binding subunit	31	23	9	14	4	3	15	18	0.354315	0.2636	0.162376	0.555898
VC1553	glycerol-3-phosphate regulon repressor	30	16	15	15	8	9	14	18	0.00142636	0.933738	0.885591	0.594075
VC1554	glycerophosphoryl diester phosphodiesterase	33	30	19	27	17	15	19	20	0.808699	0.415814	0.184548	0.555703
VC1555	hypothetical protein	39	28	25	20	15	15	26	27	0.179712	0.773493	0.788578	0.555898
VC1556	hypothetical protein	34	21	26	16	25	24	33	30	0.101568	0.565459	0.46731	0.537661
VC1557	LacI family transcription regulator	34	26	22	25	18	18	21	26	0.248372	0.822722	0.616049	0.555898
VC1558	6-phospho-beta-glucosidase	53	52	42	45	32	31	53	51	0.905152	0.505208	0.981998	0.555898
VC1560	catalase/peroxidase	98	63	137	73	101	106	87	51	0.000255952	3.49613e-07	0.197544	0.522805
VC1561	LysR family transcriptional regulator	36	35	34	33	27	27	35	35	0.640617	0.964483	0.46731	0.555703
VC1562	beta-lactamase-like protein	36	21	21	23	6	4	15	19	0.00350891	0.806853	0.123637	0.555898
VC1565	outer membrane protein TolC	24	17	6	12	3	5	7	9	0.174684	0.0139232	0.0236971	0.58339
VC1566	hypothetical protein	33	23	14	17	6	8	16	16	0.129884	0.83198	0.343017	0.54158
VC1567	hypothetical protein	27	23	13	15	7	8	12	17	0.664324	0.897867	0.90213	0.576145
VC1568	ABC transporter ATP-binding protein	21	25	12	10	8	6	13	21	0.288549	0.899068	0.142543	0.785248
VC1570	quinol oxidase subunit II	26	457	171	155	136	199	10	352	0	0.896411	2.44151e-07	1.55916e-46
VC1571	quinol oxidase subunit I	33	750	257	268	245	358	12	585	0	0.987878	8.7062e-13	3.28312e-111
VC1572	hypothetical protein	43	43	26	44	11	12	27	23	0.895067	0.0943414	0.942632	0.544339
VC1573	fumarate hydratase	27	25	24	21	10	12	18	17	0.874803	0.945197	0.914216	0.534596
VC1574	hypothetical protein	44	28	21	26	8	9	14	21	0.0842502	0.555612	0.852939	0.985254
VC1575	hypothetical protein	28	32	19	28	12	12	16	21	0.485281	0.261844	0.707675	0.679956
VC1576	hypothetical protein	34	24	18	22	15	12	10	15	0.308569	0.47523	0.137263	0.555898
VC1577	hypothetical protein	34	21	14	22	13	16	16	20	0.0235458	0.215619	0.659049	0.555898
VC1578	hypothetical protein	21	18	9	17	22	14	11	17	0.769742	0.0128105	0.0102608	0.58339
VC1579	enterobactin synthetase subunit F	34	26	21	24	21	18	19	27	0.309598	0.632683	0.0361869	0.910556
VC1580	LysR family transcriptional regulator	36	37	29	50	20	18	24	33	0.5576	0.0443207	0.175187	0.580267
VC1581	NADH dehydrogenase subunit L	28	21	12	18	3	3	13	17	0.39437	0.456833	0.67701	0.574232
VC1582	hypothetical protein	27	16	13	14	4	5	12	12	0.00183802	0.823137	0.78476	0.555898
VC1583	superoxide dismutase	28	11	10	16	11	11	9	10	7.84278e-06	0.124242	0.904301	0.54158
VC1584	AnkB protein	55	26	29	28	7	5	18	24	6.37002e-06	0.971631	0.253083	0.580267
VC1585	catalase	21	16	18	15	11	12	11	10	0.413208	0.845416	0.862649	0.536727
VC1587	hypothetical protein	20	7	12	17	1	1	5	4	4.1913e-06	0.330751	0.00355675	0.530665
VC1588	LysR family transcriptional regulator	42	24	33	33	19	19	31	23	0.00360726	0.944525	0.538243	0.43893
VC1589	alpha-acetolactate decarboxylase	22	12	12	19	5	4	9	13	0.00896556	0.227644	0.196832	0.749046
VC1590	acetolactate synthase	21	16	13	12	5	6	10	12	0.382737	0.994958	0.963538	0.555898
VC1591	short chain dehydrogenase/reductase family oxidoreductase	25	21	16	17	8	11	15	17	0.593509	0.910142	0.289923	0.555898
VC1592	hypothetical protein	21	16	17	15	5	6	9	9	0.452939	0.860763	0.813387	0.555898
VC1593	GGDEF family protein	35	21	22	25	7	7	13	19	0.00524075	0.766614	0.539179	0.61431
VC1594	aldose 1-epimerase	29	18	20	17	15	14	20	15	0.0303705	0.782258	0.327242	0.456298
VC1595	galactokinase	36	26	27	23	23	18	27	21	0.188428	0.872268	0.0144711	0.456658
VC1596	galactose-1-phosphate uridylyltransferase	32	26	34	29	31	26	24	22	0.59392	0.92069	0.0185119	0.530665
VC1597	multidrug transporter	55	42	35	39	11	13	35	36	0.140092	0.58469	0.671542	0.756344
VC1598	ABC transporter substrate-binding protein-like protein	56	45	43	40	36	37	53	37	0.614738	0.994958	0.742165	0.364004
VC1599	GGDEF family protein	54	30	41	36	32	33	45	31	0.000307308	0.948456	0.798986	0.441945
VC1600	hypothetical protein	115	66	76	69	98	86	120	69	0.000301976	0.977387	0.0500855	0.479516
VC1601	hypothetical protein	460	259	219	122	65	68	576	269	1.5451e-14	0.00011953	0.43985	0.493364
VC1602	chemotaxis protein CheV	1156	807	484	286	265	249	1508	725	1.44138e-28	4.4032e-05	0.00329745	0.538397
VC1603	hypothetical protein	1188	904	462	331	259	239	1503	942	3.11263e-11	0.0351978	0.00513199	0.746991
VC1604	response regulator	31	24	22	23	40	38	15	18	0.333268	0.987	0.294831	0.555898
VC1605	sensor kinase citA	27	18	26	23	25	24	20	15	0.0644727	0.925168	0.919509	0.439471
VC1605a	hypothetical protein	1471	714	855	502	552	510	1839	827	1.67209e-21	0.000187637	0.199298	0.42917
VC1606	hypothetical protein	38	24	25	21	22	22	27	22	0.0237584	0.899068	0.518826	0.530665
VC1607	hypothetical protein	31	18	24	22	20	20	16	17	0.00639422	0.966634	0.607869	0.555703
VC1608	hypothetical protein	39	32	23	23	10	10	19	21	0.769742	0.96546	0.493103	0.555703
VC1609	hypothetical protein	32	21	20	17	10	11	20	17	0.0290724	0.910142	0.865275	0.508362
VC1610	hypothetical protein	50	45	34	33	26	24	51	40	0.79022	0.981829	0.343329	0.488694
VC1611	homoserine O-succinyltransferase	63	52	34	45	32	35	49	38	0.590337	0.368299	0.764953	0.555703
VC1612	fimbrial biogenesis and twitching motility protein	151	112	101	77	78	70	177	101	0.0403496	0.673415	0.360531	0.346545
VC1613	hypothetical protein	1147	1095	446	356	204	180	1621	1255	0.23775	0.736884	0.574816	0.964067
VC1614	SAM-dependent methyltransferase	73	79	48	46	26	23	63	73	0.295279	0.937323	0.112778	0.818537
VC1615	hypothetical protein	31	20	32	21	21	17	18	13	0.152589	0.387573	0.0771623	0.53562
VC1616	glutaredoxin	40	34	46	35	73	55	48	24	0.946589	0.774432	0.00475888	0.0144425
VC1617	LysR family transcriptional regulator	31	18	34	28	69	63	25	12	0.00468866	0.825104	0.556995	0.0815004
VC1618	multidrug resistance protein	55	41	24	24	13	14	30	35	0.170049	0.944469	0.840734	0.992563
VC1619	hypothetical protein	50	37	34	29	19	15	34	25	0.219619	0.828155	0.0923443	0.461685
VC1621	agglutination protein	110	93	186	148	199	177	165	119	0.772206	0.282653	0.000144056	0.585876
VC1622	hypothetical protein	49	43	50	43	142	116	73	34	0.827669	0.907935	0.020376	0.0157148
VC1623	carboxynorspermidine decarboxylase	23	16	17	21	9	10	8	13	0.123488	0.782258	0.822186	0.695918
VC1624	hypothetical protein	35	28	29	33	25	25	27	27	0.514373	0.647491	0.434179	0.555898
VC1627	pH-dependent sodium/proton antiporter	179	286	98	118	56	59	183	248	1.50551e-20	0.135766	1.50645e-05	0.610414
VC1628	hypothetical protein	28	19	22	28	11	12	19	17	0.0831471	0.605049	0.881828	0.526737
VC1629	hypothetical protein	28	20	20	24	11	11	12	16	0.0661575	0.328503	0.396968	0.964067
VC1630	ABC transporter ATP-binding protein	38	47	34	43	40	36	29	46	0.0886575	0.602244	0.158916	0.779231
VC1631	hypothetical protein	34	21	22	26	10	10	17	17	0.0168363	0.634888	0.58263	0.54158
VC1632	hypothetical protein	46	32	39	54	33	37	24	28	0.0694439	0.0667437	0.176944	0.985254
VC1633	hypothetical protein	70	52	51	41	21	18	68	51	0.301623	0.801136	0.055317	0.550833
VC1634	bicyclomycin/multidrug efflux system	33	31	20	18	9	9	30	24	0.712854	0.975794	0.989329	0.488694
VC1635	ribosomal small subunit pseudouridine synthase A	28	28	24	29	11	12	21	27	0.847513	0.768657	0.912863	0.555898
VC1636	helicase-like protein	24	19	22	24	9	10	16	17	0.491242	0.701072	0.622883	0.555898
VC1637	hypothetical protein	51	139	67	136	64	75	45	131	2.03837e-19	0.00187035	0.732219	0.719537
VC1638	DNA-binding response regulator	46	54	39	70	51	58	35	48	0.121323	0.0336274	0.252848	0.634674
VC1639	sensor histidine kinase	28	20	26	29	22	26	15	17	0.189374	0.712654	0.291689	0.555898
VC1640	50S ribosomal protein L25	52	37	46	35	76	69	60	39	0.276225	0.757338	0.140403	0.346545
VC1641	hypothetical protein	234	118	102	72	58	49	222	97	9.26617e-14	0.513454	0.397654	0.086834
VC1642	hypothetical protein	24	17	27	27	23	20	10	13	0.421225	0.896411	0.265623	0.555703
VC1643	methyl-accepting chemotaxis protein	151	49	151	69	100	77	251	65	1.4397e-57	2.05948e-12	0.00756189	0.000592305
VC1644	hypothetical protein	48	19	44	32	101	92	75	22	1.10528e-11	0.646006	0.177145	1.52721e-07
VC1645	hypothetical protein	51	38	63	58	39	36	45	36	0.244053	0.994575	0.255749	0.461685
VC1646	hypothetical protein	44	59	52	41	23	35	55	40	0.0851102	0.846434	0.17131	0.530665
VC1647	hypothetical protein	18	63	25	32	18	20	10	45	2.67751e-53	0.376409	0.420217	0.75427
VC1649	serine protease	64	67	70	69	60	58	80	71	0.317965	0.800035	0.00293585	0.736205
VC1650	collagenase	23	20	19	21	8	8	19	18	0.863693	0.725491	0.441612	0.732179
VC1651	response regulator VieB	35	21	25	22	12	12	30	19	0.0020147	0.927086	0.492683	0.294682
VC1652	response regulator VieA	93	57	67	47	31	30	112	59	1.51218e-05	0.313801	0.961402	0.416909
VC1653	sensory box sensor histidine kinase/response regulator VieS	61	37	36	32	20	21	61	36	2.10616e-05	0.896251	7.01524e-06	0.534596
VC1655	magnesium transporter	21	14	17	20	24	23	16	17	0.0633163	0.715169	0.444405	0.542657
VC1656	hypothetical protein	26	18	18	24	17	17	10	15	0.119869	0.682981	0.541677	0.666934
VC1658	serine transporter	38	38	34	35	37	34	35	39	0.493584	0.885256	0.81671	0.887524
VC1659	hypothetical protein	45	31	63	35	75	66	56	37	0.0886171	0.109045	0.0102761	0.501747
VC1660	ABC transporter ATP-binding protein	50	36	37	29	22	22	38	28	0.227405	0.715169	0.594093	0.426943
VC1660a	ABC transporter permease	78	59	78	55	55	50	87	65	0.137065	0.450246	0.561963	0.530665
VC1661	hypothetical protein	465	915	307	596	221	239	601	948	2.78444e-24	2.74588e-07	0.570984	0.580267
VC1662	hypothetical protein	719	697	292	274	312	299	1130	788	0.256498	0.912056	0.000840548	0.620569
VC1663	heat shock protein HslJ	351	228	414	287	642	538	369	252	0.000220972	0.0312836	2.56568e-06	0.542657
VC1664	ABC transporter substrate-binding protein	71	65	85	100	69	72	79	72	0.900386	0.286096	7.49541e-05	0.555898
VC1665	ABC transporter permease	43	37	24	32	14	13	25	23	0.553499	0.309466	0.371898	0.780644
VC1666	ABC transporter ATP-binding protein	16	13	11	9	12	11	10	10	0.752844	0.981829	0.605241	0.555898
VC1667	hypothetical protein	36	31	23	21	16	15	24	17	0.7409	0.933503	0.513804	0.451548
VC1668	pseudouridine synthase	43	31	20	20	20	16	40	23	0.189007	0.998213	0.0350923	0.169797
VC1669	sodium-dependent transporter	66	53	34	30	39	36	63	40	0.215363	0.927086	0.726763	0.500491
VC1670	cardiolipin synthetase	76	85	66	81	71	64	73	80	0.0437044	0.174958	0.0119616	0.987
VC1671	cystathionine beta-lyase	90	102	152	158	107	108	80	97	0.0317444	0.773346	0.108198	0.936809
VC1672	DNA-3-methyladenine glycosidase I	45	38	16	25	16	16	34	28	0.622278	0.197697	0.663924	0.514364
VC1673	AcrB/AcrD/AcrF family transporter	66	41	41	26	26	26	53	34	8.98979e-05	0.0916703	0.000227645	0.531723
VC1674	periplasmic linker protein	65	43	47	29	31	32	77	42	0.0215802	0.305967	0.812365	0.449469
VC1675	multidrug resistance protein	75	42	55	31	49	43	62	36	0.000168839	0.123504	0.385229	0.488833
VC1676	phage shock protein C	106	119	53	92	119	106	105	116	0.12081	0.0942317	0.518697	0.901845
VC1677	phage shock protein B	171	217	83	154	135	120	210	216	0.0151043	0.0677739	0.0923443	0.789312
VC1678	phage shock protein A	182	266	98	154	122	119	201	254	3.00625e-09	0.00202406	0.000485628	0.831048
VC1679	psp operon transcriptional activator	40	41	29	40	27	31	28	35	0.330429	0.331975	0.663924	0.930059
VC1680	peptide ABC transporter substrate-binding protein	45	34	26	25	22	22	32	27	0.184555	0.933738	0.70196	0.555898
VC1681	peptide ABC transporter permease	50	36	24	27	14	14	27	29	0.25359	0.837031	0.444405	0.555703
VC1682	peptide ABC transporter permease	52	38	26	25	19	19	35	30	0.298791	0.979549	0.482136	0.521691
VC1683	peptide ABC transporter ATP-binding protein	55	38	27	28	21	17	32	30	0.0988409	0.904479	0.00426681	0.531723
VC1684	peptide ABC transporter ATP-binding protein	59	40	26	25	18	18	30	35	0.077721	0.998006	0.502864	0.555898
VC1685	hypothetical protein	52	46	25	29	15	13	32	29	0.944729	0.835078	0.240423	0.526639
VC1686	hypothetical protein	148	175	118	189	106	106	152	181	0.0877395	0.0212791	0.811794	0.761274
VC1687	manganese-dependent inorganic pyrophosphatase	41	19	9	12	5	4	18	15	1.38413e-06	0.602244	0.0652114	0.521198
VC1688	hypothetical protein	44	25	15	18	4	3	19	18	0.0015494	0.823137	0.159764	0.530665
VC1692	trimethylamine-N-oxide reductase	36	28	19	18	10	11	18	19	0.133166	0.997631	0.849251	0.878212
VC1693	cytochrome c-type protein TorC	44	36	21	20	7	7	16	24	0.795321	0.976702	0.936487	0.630795
VC1694	nitrate reductase protein NapE	25	16	21	15	3	2	8	16	0.169643	0.690726	0.581755	0.620569
VC1695	formate transporter 1	40	29	28	25	6	7	20	22	0.178041	0.925168	0.539877	0.555703
VC1696	DNA-binding protein	51	32	76	46	422	375	86	34	0.0868452	0.243466	0.00967026	0.047153
VC1697	hypothetical protein	44	36	99	89	146	132	32	29	0.699046	0.996381	0.113023	0.530665
VC1698	hypothetical protein	34	28	43	38	91	98	24	22	0.59524	0.93869	1.85729e-05	0.538253
VC1699	hypothetical protein	1716	2729	592	1287	832	877	1950	2550	8.1273e-29	1.95588e-15	0.21005	0.555898
VC1700	intracellular septation protein A	94	83	57	52	36	32	75	65	0.972759	0.977387	0.0589122	0.555898
VC1701	hypothetical protein	33	27	13	18	4	5	17	20	0.604152	0.320823	0.372645	0.72378
VC1702	hypothetical protein	54	34	41	37	43	43	25	30	0.0940922	0.975794	0.580262	0.716631
VC1703	hypothetical protein	46	32	47	41	60	52	36	28	0.111197	0.880398	0.0612559	0.500491
VC1704	5-methyltetrahydropteroyltriglutamate--homocysteine S-methyltransferase	48	54	57	96	328	296	29	45	0.0285457	4.29282e-07	0.880081	0.862747
VC1706	transcriptional activator MetR	51	37	29	21	83	72	41	34	0.25235	0.646567	0.00769034	0.501747
VC1707	hypothetical protein	205	69	116	64	522	566	293	87	1.90471e-15	0.145854	0.00098126	2.72096e-07
VC1708	hypothetical protein	39	28	16	17	9	9	15	17	0.142149	0.845644	0.686535	0.555898
VC1709	zinc protease	50	39	30	33	26	26	40	37	0.187651	0.611703	7.98799e-05	0.61241
VC1710	hypothetical protein	538	459	453	317	209	195	744	492	1.50827e-06	0.0823793	4.0194e-07	0.866113
VC1711	hypothetical protein	35	28	20	19	13	19	17	22	0.244241	0.966634	0.00348624	0.966326
VC1712	hypothetical protein	28	22	15	15	8	44	21	12	0.380274	0.865912	5.54748e-71	0.416789
VC1713	AsnC family transcriptional regulator	35	37	29	39	32	33	29	31	0.70724	0.479377	0.595481	0.555898
VC1714	cell division protein MukB	31	27	19	18	23	22	23	21	0.960235	0.929095	0.00769835	0.555898
VC1715	condesin subunit E	47	35	24	17	21	23	19	28	0.205246	0.514782	0.949263	0.597048
VC1716	condesin subunit F	39	34	21	21	24	24	22	29	1	0.933738	0.786149	0.942511
VC1717	metallothionein SmtA	63	105	103	82	106	96	85	111	6.52428e-08	0.818665	0.00234684	0.962662
VC1718	hypothetical protein	48	35	38	29	38	34	28	30	0.236088	0.699068	0.0701538	0.555703
VC1719	DNA-binding transcriptional regulator TorR	52	50	44	46	47	55	49	53	0.67586	0.86748	0.156266	0.89926
VC1720	chaperone protein TorD	23	19	21	21	16	19	13	18	0.616732	0.974087	0.791567	0.597048
VC1721	LacI family transcription regulator	38	29	28	29	24	24	21	28	0.369629	0.897223	0.689262	0.580779
VC1722	hypothetical protein	337	402	334	386	397	383	397	479	6.61932e-05	0.279942	0.0104189	0.625606
VC1723	hypothetical protein	102	86	58	54	26	24	94	67	0.530624	0.997986	0.127422	0.54158
VC1724	hypothetical protein	107	85	71	48	28	26	80	69	0.448036	0.488437	0.579359	0.50617
VC1725	beta-ketoadipate enol-lactone hydrolase	95	80	53	50	36	39	82	64	0.472352	0.981333	0.933919	0.547305
VC1726	glycogen synthase	129	114	296	246	367	329	196	137	0.950608	0.239277	1.74301e-08	0.574902
VC1727	glucose-1-phosphate adenylyltransferase	204	183	754	587	978	859	358	238	0.716306	0.321326	0.403333	0.559136
VC1730	DNA topoisomerase I	99	102	125	154	217	203	131	127	0.0184771	0.431332	7.08898e-06	0.732974
VC1731	hypothetical protein	73	55	94	95	87	87	116	65	0.316857	0.964483	0.563078	0.147929
VC1732	3-phosphoshikimate 1-carboxyvinyltransferase	48	48	46	59	52	50	39	46	0.597299	0.147681	0.000318569	0.782439
VC1733	hypothetical protein	39	33	22	18	14	13	17	23	0.790152	0.876377	0.583552	0.555898
VC1735	leucyl/phenylalanyl-tRNA--protein transferase	31	20	12	16	5	6	17	16	0.0609335	0.439948	0.549412	0.54158
VC1736	arginyl-tRNA-protein transferase	272	277	134	128	56	57	387	295	0.0711876	0.920159	0.767034	0.818537
VC1737	translation initiation factor IF-1	68	58	34	38	43	46	56	52	0.711686	0.66349	0.920753	0.538397
VC1740	acyl-CoA dehydrogenase	127	313	302	805	358	607	171	374	5.23307e-139	1.16893e-13	3.71213e-21	0.530665
VC1741	TetR family transcriptional regulator	572	1031	835	1818	468	603	836	1305	3.45644e-48	9.60562e-10	2.87774e-05	0.523537
VC1743	hypothetical protein	62	48	65	45	57	56	43	44	0.414941	0.508156	0.90125	0.884132
VC1744	hypothetical protein	129	140	132	152	129	137	158	173	0.211799	0.647487	0.550299	0.888422
VC1745	succinate-semialdehyde dehydrogenase	44	46	48	60	47	46	39	42	0.497099	0.226928	0.000219008	0.592101
VC1746	TetR family transcriptional regulator	46	39	29	37	19	22	25	33	0.68295	0.661383	0.872382	0.558395
VC1748	hypothetical protein	30	21	21	21	5	7	15	20	0.109298	0.994575	0.592627	0.58339
VC1749	hypothetical protein	28	22	20	26	5	9	16	18	0.376319	0.549907	0.0253104	0.555898
VC1750	hypothetical protein	43	31	25	34	10	9	24	27	0.220976	0.372779	0.110097	0.555703
VC1751	hypothetical protein	44	36	29	39	23	19	29	23	0.433959	0.146583	0.157361	0.555898
VC1753	paraquat-inducible protein A	61	53	49	49	31	29	53	48	0.647254	0.701065	0.903767	0.555703
VC1754	paraquat-inducible protein B	39	44	37	44	35	32	35	44	0.186142	0.293466	0.425607	0.832942
VC1755	hypothetical protein	64	60	80	60	44	39	86	65	0.832968	0.651286	0.128955	0.547305
VC1756	periplasmic linker protein	35	27	46	39	33	34	21	19	0.434584	0.911856	0.764463	0.526737
VC1757	AcrB/AcrD/AcrF family transporter	24	17	24	17	17	21	20	16	0.0985448	0.543626	2.55607e-07	0.555703
VC1758	phage family integrase	27	29	40	43	19	19	24	26	0.240263	0.768657	0.565976	0.555898
VC1762	hypothetical protein	20	15	25	25	10	10	18	13	0.174235	0.941274	0.685139	0.449469
VC1763	chemotaxis protein MotB-like protein	65	52	55	47	25	28	75	57	0.632329	0.914033	0.948516	0.555898
VC1764	hypothetical protein	18	17	27	29	11	12	15	20	0.760185	0.554909	0.911052	0.939052
VC1765	type I restriction enzyme HsdR	13	11	19	18	11	10	10	10	0.917416	0.813508	0.366909	0.54158
VC1766	hypothetical protein	15	10	20	17	11	10	11	10	0.0452844	0.960469	0.383366	0.53562
VC1767	hypothetical protein	27	37	46	56	36	38	28	42	0.00264666	0.191445	0.610355	0.999144
VC1768	hypothetical protein	119	123	142	161	78	75	161	148	0.05775	0.373058	0.0103982	0.968438
VC1769	DNA methylase HsdM	29	34	34	47	35	35	29	44	0.132285	0.0531099	0.00031112	0.906531
VC1770	hypothetical protein	28	21	45	42	25	26	27	24	0.391125	0.977387	0.594504	0.563834
VC1771	hypothetical protein	27	25	51	53	27	25	30	26	0.884164	0.803994	0.00477131	0.555898
VC1772	hypothetical protein	17	19	32	41	16	14	12	18	0.5576	0.481097	0.163389	0.650659
VC1773	hypothetical protein	40	38	42	53	10	11	41	37	0.572892	0.383392	0.82332	0.674918
VC1774	N-acetylneuraminic acid mutarotase	22	18	51	57	7	7	17	14	0.491015	0.435539	0.485518	0.523537
VC1775	hypothetical protein	28	43	54	67	52	52	30	44	0.00104582	0.44325	0.840704	0.914183
VC1776	N-acetylneuraminate lyase	22	14	44	36	25	22	25	15	0.0444247	0.803462	0.0911422	0.289798
VC1777	hypothetical protein	20	14	32	36	16	14	17	12	0.0600218	0.661383	0.0661034	0.440186
VC1778	hypothetical protein	189	229	121	159	58	50	218	256	0.00530242	0.0912545	0.0654635	0.92138
VC1779	C4-dicarboxylate-binding protein	35	25	58	41	45	41	39	24	0.186688	0.604663	0.773878	0.225865
VC1780	hypothetical protein	16	7	25	25	13	6	19	14	0.0451015	0.854087	2.78772e-05	0.251423
VC1781	N-acetylmannosamine-6-phosphate 2-epimerase	17	13	25	25	22	18	19	14	0.603611	0.979254	0.0534719	0.500491
VC1782	N-acetylmannosamine kinase	41	29	57	66	31	30	35	33	0.154868	0.509925	0.30804	0.532942
VC1783	N-acetylglucosamine-6-phosphate deacetylase	42	37	65	69	47	42	49	44	0.93131	0.647491	0.45506	0.555898
VC1784	neuraminidase	41	41	41	46	29	24	50	38	0.72505	0.430043	0.086727	0.547305
VC1785	transcriptional regulator	26	15	28	36	1	2	11	6	0.1079	0.421622	0.138575	0.538253
VC1786	DNA repair protein RadC	5	8	21	21	3	5	6	11	0.104462	0.874012	0.388876	0.615333
VC1788	hypothetical protein	134	129	109	108	37	41	163	116	0.886105	0.790249	0.995052	0.530665
VC1789	transposase OrfAB subunit B	300	359	434	363	394	403	406	359	1.19385e-06	0.343751	0.624153	0.84307
VC1790	transposase OrfAB subunit A	581	526	783	688	542	524	787	639	0.71587	0.606401	0.0899349	0.965368
VC1791	hypothetical protein	24	37	37	40	18	26	26	36	0.000485936	0.758913	0.0245945	0.922169
VC1792	hypothetical protein	17	25	23	31	11	11	22	25	0.0528718	0.390105	0.770883	0.575897
VC1793	hypothetical protein	11	29	23	19	12	15	9	26	1.61522e-06	0.97177	0.753941	0.805986
VC1794	hypothetical protein	9	13	12	17	8	11	10	9	0.169468	0.249781	0.697994	0.461685
VC1795	transcriptional regulator	7	12	14	28	12	10	6	8	0.0768986	0.010787	0.330936	0.540833
VC1796	middle operon regulator-like protein	11	12	23	24	10	8	15	10	0.750781	0.82987	0.24522	0.140722
VC1797	hypothetical protein	32	40	37	42	15	21	40	37	0.233196	0.86748	0.350254	0.534596
VC1798	eha protein	17	19	26	29	16	15	18	19	0.642385	0.794543	0.454141	0.547305
VC1799	hypothetical protein	18	17	26	30	9	9	12	16	0.794528	0.649266	0.702115	0.555898
VC1800	hypothetical protein	10	7	24	22	5	6	5	6	0.333123	0.96546	0.502864	0.656541
VC1801	hypothetical protein	9	9	18	30	2	3	6	7	0.784111	0.0693646	0.939148	0.538397
VC1802	hypothetical protein	5	5	18	20	4	8	5	3	0.818934	0.701445	0.136227	0.670469
VC1803	hypothetical protein	65	78	107	124	97	108	84	91	0.104406	0.523961	0.347919	0.924172
VC1804	hypothetical protein	6	2	10	14	5	6	5	2	6.85304e-05	0.272769	0.93986	0.58339
VC1805	hypothetical protein	5	6	20	23	8	8	5	5	0.581886	0.686757	0.962731	0.530665
VC1806	hypothetical protein	6	14	16	21	6	7	4	12	7.49863e-06	0.728129	0.93039	0.817312
VC1808	hypothetical protein	4	3	21	16	15	12	5	1	0.437043	0.654488	0.0257716	0.0375295
VC1809	transcriptional regulator	30	34	38	60	19	18	30	23	0.389253	0.155202	0.605241	0.291489
VC1810	hypothetical protein	154	508	234	237	207	248	215	397	4.61055e-47	0.897411	0.111161	0.817642
VC1811	hypothetical protein	48	1595	591	405	395	532	65	1126	0	0.00644755	0.037945	0.973279
VC1812	hypothetical protein	12	744	226	177	333	454	12	475	0	0.712654	3.16507e-05	4.41781e-43
VC1814	deoxyribodipyrimidine photolyase	8	239	208	118	218	268	2	90	0	1.11988e-05	0.00671322	2.1845e-13
VC1815	C factor cell-cell signaling protein	19	358	371	188	392	496	20	237	0	8.66276e-09	0.0137548	0.0046006
VC1816	hypothetical protein	49	152	177	86	199	259	59	126	7.28781e-21	0.0318724	0.00016031	0.930128
VC1817	Fis family transcriptional regulator	191	179	176	158	131	130	291	211	0.898125	0.608146	0.0350252	0.878212
VC1819	aldehyde dehydrogenase	30	30	44	55	130	137	24	29	0.414531	0.169059	0.287007	0.985254
VC1820	PTS system fructose-specific transporter subunit IIA	12	9	18	23	0	0	7	7	0.517685	0.478061	0.280048	0.449469
VC1821	PTS system fructose-specific transporter subunit IIBC	14	12	20	16	8	8	12	11	0.623697	0.77719	0.857328	0.532942
VC1822	PTS system fructose-specific transporter subunit IIABC	20	16	27	24	10	9	18	18	0.708651	0.944525	0.0944386	0.555898
VC1823	PTS system fructose-specific transporter subunit IIB	11	14	13	20	30	23	5	7	0.354216	0.118107	0.0793344	0.576145
VC1824	PTS system nitrogen regulatory subunit IIA	15	10	18	20	11	14	7	9	0.199764	0.932129	0.544349	0.806569
VC1825	transcriptional regulator	13	5	26	17	42	37	12	7	1.44196e-05	0.430164	0.0961656	0.352482
VC1826	PTS system fructose-specific transporter subunit IIABC	12	8	18	19	4	4	10	8	0.050669	0.82714	0.608028	0.514364
VC1827	mannose-6-phosphate isomerase	15	14	23	24	10	10	18	23	0.936395	0.917569	0.530617	0.555898
VC1828	hypothetical protein	55	42	56	67	15	19	50	61	0.31603	0.665561	0.563078	0.555898
VC1831	sensor histidine kinase	145	73	93	54	52	48	201	77	9.11087e-18	0.000154286	0.037945	0.203674
VC1832	hypothetical protein	55	45	71	79	95	93	56	61	0.553346	0.730547	0.900163	0.747658
VC1833	quinolinate synthetase	37	35	45	43	34	34	32	38	0.679516	0.966764	0.996851	0.997994
VC1834	hypothetical protein	68	103	149	141	57	58	84	96	1.63118e-05	0.939392	0.816776	0.731116
VC1835	peptidoglycan-associated lipoprotein	126	117	180	145	284	275	180	151	0.992899	0.78801	0.576197	0.555703
VC1836	translocation protein TolB	127	162	180	195	98	93	141	163	1.49902e-06	0.595156	0.233996	0.656541
VC1837	TolA protein	52	41	65	69	77	79	49	54	0.523024	0.602244	0.00015693	0.695276
VC1838	TolR membrane protein	40	46	58	62	67	64	49	45	0.328903	0.86748	0.28898	0.526826
VC1839	TolQ protein	37	46	49	54	71	74	37	55	0.121323	0.765143	0.742212	0.887605
VC1840	hypothetical protein	23	36	41	43	51	54	20	41	0.00991271	0.950333	0.887175	0.809795
VC1841	hypothetical protein	23	13	24	24	50	50	27	19	0.122639	0.834611	0.590051	0.375554
VC1842	hypothetical protein	8	7	12	18	63	75	22	11	0.827306	5.76421e-08	0.764076	0.54158
VC1843	cytochrome d ubiquinol oxidase subunit II	38	42	64	65	80	78	64	48	0.157406	0.701445	0.000949586	0.536339
VC1844	cytochrome d ubiquinol oxidase subunit I	39	25	45	44	67	66	52	36	0.0227602	0.773493	0.0071737	0.51565
VC1845	Holliday junction DNA helicase RuvB	36	38	53	97	58	66	35	58	0.264278	0.00020506	1.43532e-06	0.945559
VC1846	Holliday junction DNA helicase RuvA	48	79	79	216	72	97	42	146	2.51083e-05	1.14905e-13	1.35695e-08	0.547305
VC1847	Holliday junction resolvase	24	21	24	30	16	19	20	15	0.817327	0.666233	0.67623	0.534596
VC1848	cysteinyl-tRNA synthetase	71	82	85	115	85	88	83	91	0.0289966	0.00535144	0.0170254	0.985254
VC1849	peptidyl-prolyl cis-trans isomerase B	139	161	205	192	223	217	176	160	0.117143	0.966764	0.010391	0.555898
VC1850	UDP-2,3-diacylglucosamine hydrolase	46	40	46	53	61	58	54	45	0.860563	0.644339	0.906054	0.530665
VC1851	hypothetical protein	837	648	621	379	292	247	1228	730	6.28331e-14	0.000722125	3.584e-06	0.717476
VC1852	hypothetical protein	42	37	69	56	55	50	61	48	0.783339	0.81782	0.172843	0.451548
VC1853	hypothetical protein	141	137	150	127	106	87	170	159	0.815491	0.848547	0.26982	0.664641
VC1854	porin	63	46	85	72	456	445	90	49	0.11409	0.897867	1.36969e-05	0.364004
VC1855	ATP-dependent DNA helicase DinG	20	20	25	29	13	13	19	16	0.332532	0.470084	0.47736	0.536339
VC1856	hypothetical protein	33	29	40	40	16	19	38	30	0.726342	0.939059	0.80574	0.488694
VC1857	primosomal replication protein N``	33	28	46	42	33	36	32	28	0.590536	0.975794	0.95096	0.526737
VC1858	hypothetical protein	62	59	74	72	83	87	66	81	0.988375	0.977387	0.836725	0.555898
VC1859	methyl-accepting chemotaxis protein	103	124	139	157	143	137	152	153	1.38434e-05	0.760971	0.0310984	0.677926
VC1860	exonuclease III	52	70	59	92	103	102	61	77	0.00274059	0.0297965	0.000425552	0.838452
VC1861	amino acid ABC transporter permease	80	37	130	68	152	149	102	46	1.00397e-07	0.0106189	0.00357948	0.0110803
VC1862	amino acid ABC transporter permease	131	84	241	134	390	366	198	93	0.000885074	4.68915e-05	0.0127498	0.130491
VC1863	amino acid ABC transporter substrate-binding protein	1147	666	2099	1097	2975	2699	1691	820	5.39834e-35	0.000274857	0.933133	0.54158
VC1864	amino acid ABC transporter ATP-binding protein	688	478	1039	676	1069	977	1114	598	3.57492e-11	0.00621936	0.444405	0.610318
VC1865	hypothetical protein	10	13	20	20	14	14	17	11	0.104717	0.907632	0.336165	0.307324
VC1866	formate acetyltransferase	53	37	72	46	96	96	58	40	0.00294174	0.0107562	0.0519007	0.530665
VC1867	hypothetical protein	285	179	182	96	116	102	409	189	7.55811e-06	9.77993e-06	0.107063	0.456298
VC1868	methyl-accepting chemotaxis protein	479	284	286	160	114	106	618	298	1.44103e-32	3.68502e-06	0.0025416	0.545269
VC1869	pyruvate formate lyase-activating enzyme 1	54	51	60	77	106	102	42	57	0.752197	0.344815	0.000486394	0.922544
VC1870	hypothetical protein	33	51	34	25	22	28	25	47	0.00192779	0.634888	0.257485	0.814785
VC1871	hypothetical protein	111	85	533	333	265	256	232	113	0.384605	0.000777124	0.22541	0.195737
VC1872	hypothetical protein	5124	4254	7684	4824	4823	4475	8331	4678	1	0.734507	0.663924	0.544022
VC1873	hypothetical protein	1468	1313	3153	1556	1340	1235	2270	1306	0.864698	0.270372	0.474574	0.708202
VC1874	SpoVR family protein	4820	2564	3589	1412	2233	2104	7433	2600	1	0.0613685	0.515885	0.421465
VC1875	3-deoxy-manno-octulosonate cytidylyltransferase	17	16	14	17	14	15	8	20	0.864698	0.661383	0.933622	0.985985
VC1876	hypothetical protein	23	19	26	28	19	23	12	26	0.71601	0.701254	0.878656	0.670143
VC1877	tetraacyldisaccharide 4'-kinase	24	25	19	25	35	34	20	21	0.673883	0.636652	0.96898	0.542316
VC1878	lipid transporter ATP-binding/permease	38	36	27	33	36	36	35	35	0.870275	0.339431	0.000187438	0.555898
VC1879	Rec2-like protein	73	75	47	70	20	23	84	82	0.0758876	0.000637593	0.383965	0.968438
VC1880	hypothetical protein	46	43	33	33	22	23	29	43	1	0.994958	0.799987	0.611006
VC1882	outer membrane-specific lipoprotein transporter subunit LolE	36	28	24	26	17	17	19	23	0.477992	0.822058	0.77847	0.555898
VC1883	ABC transporter ATP-binding protein	51	53	45	53	21	25	37	54	0.34334	0.651456	0.723841	0.909346
VC1884	hypothetical protein	40	45	31	38	20	22	22	47	0.11831	0.477883	0.954052	0.795415
VC1885	hypothetical protein	63	162	85	94	82	96	48	130	4.28692e-27	0.665561	0.0148768	0.63782
VC1886	transcription-repair coupling factor	21	23	27	23	20	19	14	18	0.212409	0.960681	0.000416613	0.867663
VC1887	hypothetical protein	47	68	103	128	102	102	57	85	0.000316008	0.204785	0.000258711	0.973055
VC1888	hemolysin-like protein	19	14	15	16	8	8	12	13	0.34334	0.822722	0.250658	0.555898
VC1889	ribosomal-protein-serine acetyltransferase	33	24	25	24	20	19	29	25	0.23371	0.998038	0.541838	0.530665
VC1890	NADH dehydrogenase	37	33	22	29	25	26	28	36	0.992542	0.447174	0.836725	0.97123
VC1892	hypothetical protein	125	131	131	153	335	290	129	139	0.480154	0.345595	0.0269634	0.627747
VC1893	hypothetical protein	64	64	96	91	131	129	79	68	0.629143	0.921287	0.0135845	0.555703
VC1894	hypothetical protein	106	110	187	165	123	131	154	125	0.475357	0.94163	1.33371e-05	0.54158
VC1895	hypothetical protein	108	82	152	124	115	106	147	97	0.328278	0.845644	0.779456	0.530665
VC1896	hypothetical protein	55	49	78	69	83	77	65	52	0.75481	0.966435	0.0524117	0.54158
VC1897	Hit family protein	190	205	299	326	158	159	241	225	0.370828	0.523482	0.195666	0.555898
VC1898	methyl-accepting chemotaxis protein	61	57	147	79	292	266	96	73	0.722394	4.63726e-07	1.70494e-06	0.695563
VC1899	hypothetical protein	37	30	54	56	34	31	26	28	0.644818	0.587523	0.744207	0.555898
VC1900	fatty acid metabolism regulator	87	129	91	166	94	107	94	121	9.97171e-06	2.52449e-06	7.94857e-06	0.987457
VC1901	sodium/proton antiporter	38	27	37	35	35	34	30	25	0.123984	0.843793	0.978517	0.560336
VC1902	disulfide bond formation protein B	41	45	31	42	44	36	43	42	0.586892	0.611162	0.0129772	0.536713
VC1903	DNA translocase FtsK	33	28	38	39	45	43	27	29	0.398	0.736884	0.17337	0.788124
VC1904	leucine-responsive transcriptional regulator	282	481	318	450	472	440	380	496	4.63754e-19	0.0027767	0.0024943	0.594745
VC1905	alanine dehydrogenase	232	308	347	365	442	445	332	351	4.69165e-12	0.939349	9.09853e-05	0.834771
VC1906	hypothetical protein	38	29	35	45	23	19	24	29	0.375754	0.340727	0.0219287	0.82235
VC1907	transcriptional regulator CysB	136	189	190	281	240	234	179	272	4.62553e-08	0.00084968	0.0161365	0.583513
VC1909	hypothetical protein	161	108	155	113	127	117	179	125	0.000754252	0.361577	0.00672431	0.534596
VC1910	tRNA-(MS[2]IO[6]A)-hydroxylase	37	33	35	46	39	38	41	34	0.821187	0.48038	0.444405	0.500491
VC1911	orotidine 5'-phosphate decarboxylase	40	31	44	38	47	43	38	28	0.354552	0.914033	0.149293	0.421465
VC1912	hypothetical protein	61	53	65	58	71	75	63	53	0.686544	0.984342	8.32111e-05	0.547305
VC1913	hypothetical protein	153	194	172	240	297	295	198	227	0.0129639	0.124505	0.000405732	0.708202
VC1914	integration host factor subunit beta	177328	144992	60127	57679	6305	5818	177306	120160	1	0.720883	0.639476	0.796667
VC1915	30S ribosomal protein S1	349	381	353	387	410	387	376	389	0.00126402	0.837501	0.999372	0.739655
VC1916	cytidylate kinase	41	43	35	37	55	49	35	45	0.511788	0.868404	0.253083	0.579066
VC1917	hypothetical protein	28	19	10	24	4	4	7	22	0.233273	0.000384588	0.80574	0.784359
VC1918	peptidyl-prolyl cis-trans isomerse D	33	32	33	34	58	60	33	30	0.712422	0.651456	0.00365373	0.555898
VC1919	DNA-binding protein HU-beta	807	376	2132	1320	2957	2544	1614	560	2.56466e-19	0.000181543	0.985146	0.096855
VC1920	ATP-dependent protease LA	42	65	42	52	56	53	42	66	6.17093e-09	0.143438	0.229969	0.607107
VC1921	ATP-dependent protease ATP-binding subunit ClpX	590	1153	648	774	814	833	792	1170	1.10663e-143	0.0719139	0.195666	0.451548
VC1922	ATP-dependent Clp protease proteolytic subunit	231	1298	1006	1208	948	971	344	1156	0	0.542582	0.0865845	0.893016
VC1923	trigger factor	30	180	86	76	158	188	25	131	1.94723e-269	0.929098	0.916011	0.53242
VC1924	hypothetical protein	25	16	15	19	20	15	12	19	0.153608	0.404043	0.0929859	0.972511
VC1925	C4-dicarboxylate transport sensor protein	31	21	25	26	26	25	22	16	0.0769257	0.849429	0.870336	0.417424
VC1926	C4-dicarboxylate transport transcriptional regulator	31	31	28	27	23	21	27	27	0.456271	0.944525	0.101903	0.787048
VC1927	C4-dicarboxylate transport protein	41	40	27	27	45	62	23	35	0.763646	0.903141	1.53891e-11	0.887605
VC1928	C4-dicarboxylate transport protein DctQ	31	42	23	21	32	46	22	33	0.0444247	0.897223	0.0270562	0.602904
VC1929	C4-dicarboxylate-binding protein	118	164	56	65	655	786	123	127	5.00806e-07	0.388615	0.00225609	0.961031
VC1931	hypothetical protein	52	68	38	58	25	31	48	65	0.00196287	0.00779493	0.0429616	0.980908
VC1932	hypothetical protein	340	290	154	182	111	119	474	343	0.753209	0.673415	0.982939	0.526737
VC1933	hypothetical protein	417	333	219	184	87	98	523	340	0.321355	0.845644	0.318382	0.555703
VC1934	GGDEF family protein	104	71	67	44	27	25	116	65	0.00348397	0.102788	0.640848	0.526639
VC1935	CDP-diacylglycerol--glycerol-3-phosphate 3-phosphatidyltransferase-like protein	24	22	21	21	8	11	13	14	0.820807	0.986344	0.297219	0.555898
VC1936	phosphatidate cytidylyltransferase	40	25	28	27	6	6	21	22	0.0184771	0.977387	0.953328	0.54158
VC1937	hypothetical protein	27	23	18	24	5	7	12	16	0.565195	0.488711	0.604241	0.596993
VC1938	hypothetical protein	55	34	62	50	241	203	57	45	0.0195003	0.778868	0.047911	0.461685
VC1939	hypothetical protein	146	142	320	295	192	161	206	135	0.855756	0.938191	0.1556	0.514959
VC1940	hypothetical protein	51	50	73	76	80	71	51	63	0.655515	0.845644	0.441507	0.981145
VC1941	hypothetical protein	25	18	17	19	14	15	15	15	0.175324	0.848547	0.858431	0.54158
VC1942	bifunctional 5,10-methylene-tetrahydrofolate dehydrogenase/ 5,10-methylene-tetrahydrofolate cyclohydrolase	41	34	35	35	45	50	30	31	0.65778	0.94714	0.356823	0.547305
VC1944	pyoverdine biosynthesis protein PvcB	69	75	58	85	38	36	52	74	0.265724	0.0533262	0.444701	0.941175
VC1945	hypothetical protein	25	28	40	38	21	19	18	21	0.11611	0.86748	0.167888	0.555898
VC1947	LysR family transcriptional regulator	28	30	38	50	21	20	30	39	0.573857	0.385037	0.381281	0.984953
VC1948	hypothetical protein	47	17	37	30	0	1	9	9	2.58352e-05	0.995991	0.196393	0.555898
VC1949	pyoverdine biosynthesis protein PvcA	16	11	15	16	2	2	7	9	0.107037	0.877891	0.34847	0.560836
VC1950	biotin sulfoxide reductase	27	22	23	24	17	21	21	20	0.410254	0.632683	0.0429616	0.649463
VC1951	cytochrome c-type protein YecK	36	22	50	57	23	32	40	28	0.0143098	0.448727	0.0145433	0.368723
VC1952	chitinase	30	33	22	24	27	24	29	29	0.333123	0.469929	0.0333789	0.555898
VC1953	NupC family protein	45	35	20	27	7	7	31	30	0.467401	0.425217	0.999891	0.664707
VC1955	LysR family transcriptional regulator	39	35	31	28	19	19	29	26	0.936395	0.937323	0.508892	0.526737
VC1956	lytic murein transglycosylase	135	167	151	163	166	168	164	183	0.000201593	0.469929	0.672282	0.87369
VC1957	hypothetical protein	436	526	421	454	284	300	589	556	0.000714529	0.492704	0.000183809	0.985254
VC1959	septum formation inhibitor	27	26	23	31	27	28	17	20	0.937905	0.651456	0.879787	0.555898
VC1960	septum site-determining protein MinD	30	24	29	27	28	24	27	25	0.465367	0.976356	0.0349854	0.526737
VC1961	cell division topological specificity factor MinE	93	57	48	36	31	36	99	65	0.0147579	0.722848	0.821953	0.322708
VC1962	lipoprotein	61	42	68	74	111	113	40	52	0.0755069	0.75868	0.314009	0.574155
VC1963	hypothetical protein	67	61	57	49	42	50	47	51	0.834195	0.83198	0.674501	0.555898
VC1964	hypothetical protein	631	1629	453	1001	409	446	704	1557	0	6.42356e-11	0.604396	0.15252
VC1965	hypothetical protein	54	44	35	52	52	51	43	50	0.523024	0.373058	0.428914	0.555898
VC1966	hypothetical protein	60	49	49	47	24	26	58	53	0.227794	0.912841	0.686311	0.555898
VC1967	methyl-accepting chemotaxis protein	122	83	80	61	35	35	127	83	0.00338428	0.226718	4.54554e-05	0.555703
VC1968	transcriptional regulator	95	88	138	139	111	110	104	110	0.818509	0.758913	0.00186607	0.597048
VC1970	benzoate transport protein	107	165	155	218	148	149	173	205	4.38093e-12	0.00535144	0.720353	0.617059
VC1971	O-succinylbenzoic acid--CoA ligase	35	25	25	21	9	9	24	22	0.255993	0.848547	0.380885	0.53562
VC1972	O-succinylbenzoate synthase	26	16	10	12	13	12	17	13	0.0151266	0.773154	0.287007	0.462797
VC1973	naphthoate synthase	26	25	42	43	58	64	32	23	0.979967	0.849429	0.0165605	0.372386
VC1974	acyl-CoA thioester hydrolase	37	32	64	75	39	39	46	37	0.812545	0.449412	0.58263	0.488694
VC1975	2-succinyl-5-enolpyruvyl-6-hydroxy-3-cyclohexene-1-carboxylate synthase	43	33	21	21	15	15	29	29	0.173967	0.932194	0.576089	0.739875
VC1976	menaquinone-specific isochorismate synthase	35	34	28	32	25	24	24	26	0.521876	0.673674	0.6055	0.61241
VC1977	aminotransferase	64	75	83	131	108	114	59	65	0.071162	9.10112e-05	0.105895	0.759246
VC1978	hypothetical protein	63	55	61	80	65	60	46	56	0.901146	0.390105	0.608842	0.586311
VC1979	deoxyguanosinetriphosphate triphosphohydrolase-like protein	53	64	83	126	114	118	66	74	0.046945	0.000156829	0.383965	0.884662
VC1980	hypothetical protein	36	36	31	28	31	30	36	35	0.851763	0.923631	0.477735	0.534596
VC1981	hypothetical protein	36	21	27	20	27	24	14	22	0.0319041	0.636652	0.248396	0.782439
VC1983	peptidase	49	79	63	73	91	93	64	84	3.33471e-10	0.24029	0.935602	0.78945
VC1984	ribonuclease D	37	25	57	36	45	40	26	24	0.0661575	0.327647	0.422788	0.534596
VC1985	long-chain-fatty-acid--CoA ligase	61	54	116	86	243	251	96	64	0.668912	0.165882	0.00810167	0.537661
VC1986	hypothetical protein	68	64	53	44	44	44	59	52	0.855756	0.85141	0.802208	0.632112
VC1987	outer membrane lipoprotein Slp	271	352	169	215	199	195	337	338	3.57337e-07	0.0766043	0.048874	0.883329
VC1988	hypothetical protein	134	207	109	151	109	112	161	187	1.79381e-05	0.286328	0.951046	0.810708
VC1989	hypothetical protein	748	923	317	403	178	181	950	901	1.86963e-08	0.046619	0.0885336	0.815676
VC1990	ATP-dependent helicase DinG	35	30	27	24	30	27	29	24	0.672501	0.986399	0.527089	0.555898
VC1991	hypothetical protein	1185	1276	726	590	822	800	1331	1168	0.0154254	0.2636	0.0924305	0.961739
VC1992	formyltetrahydrofolate deformylase	46	43	34	40	29	35	31	31	0.790152	0.693772	0.63783	0.54158
VC1993	2,4-dienoyl-CoA reductase	117	161	267	536	280	381	151	211	5.06151e-12	3.03561e-08	0.000401521	0.623158
VC1994	endopeptidase IV	34	28	26	34	32	32	22	28	0.524007	0.238465	0.0013908	0.971577
VC1995	asparaginase I	29	23	27	23	29	27	21	19	0.521218	0.889373	0.202797	0.523537
VC1996	hypothetical protein	50	34	43	35	38	40	46	33	0.198848	0.825104	0.794202	0.500491
VC1997	hypothetical protein	82	54	51	40	49	46	84	55	0.0263544	0.700513	0.950375	0.530665
VC1998	methionine sulfoxide reductase B	55	50	51	62	43	39	63	62	0.831154	0.666233	0.133046	0.54158
VC2000	glyceraldehyde-3-phosphate dehydrogenase	160	141	274	222	316	352	251	189	0.964498	0.264015	0.480833	0.709206
VC2001	hypothetical protein	41	35	37	41	30	32	34	32	0.810677	0.740199	0.820272	0.534596
VC2002	hypothetical protein	48	39	46	53	29	30	31	46	0.63347	0.621318	0.696329	0.884662
VC2003	23S rRNA methyltransferase	27	19	32	25	23	15	25	22	0.100759	0.790075	2.87774e-05	0.523537
VC2004	hypothetical protein	27	20	21	14	10	10	15	20	0.28141	0.535216	0.674501	0.555898
VC2005	hypothetical protein	4031	5329	1862	2734	1264	1237	5387	5366	2.62836e-41	0.0037649	2.47095e-05	0.634945
VC2006	chemotaxis protein CheV	711	641	446	409	249	258	832	664	0.820424	0.621318	0.137263	0.958858
VC2007	ROK family transcriptional regulator	32	19	46	32	105	106	55	23	0.0077379	0.550984	0.110937	0.0042777
VC2008	pyruvate kinase II	188	118	220	133	123	118	225	114	2.22021e-05	7.75493e-05	0.276852	0.500491
VC2009	hypothetical protein	275	375	347	360	669	700	448	479	1.07815e-14	0.977387	0.0211237	0.810708
VC2011	hypothetical protein	91	82	93	77	134	125	110	78	0.954788	0.872744	0.000902263	0.54158
VC2012	sodium-dependent transporter	142	83	218	94	135	110	192	93	1.35618e-06	2.49097e-15	0.000289064	0.456298
VC2013	PTS system glucose-specific transporter subunits IIBC	361	315	304	227	314	287	411	326	0.260629	0.0396533	7.22651e-08	0.98049
VC2014	hypothetical protein	18	11	16	22	6	5	6	5	0.0631635	0.462366	0.249683	0.451548
VC2015	DNA polymerase III subunit delta'	21	15	21	25	9	8	12	9	0.21781	0.804762	0.319755	0.523537
VC2016	thymidylate kinase	62	35	40	37	19	21	60	38	0.002061	0.975794	0.935637	0.230458
VC2017	hypothetical protein	56	53	43	48	28	26	59	54	0.833533	0.765143	0.305685	0.555898
VC2018	4-amino-4-deoxychorismate lyase	253	269	164	213	69	73	315	287	0.0191933	0.0187111	0.000720595	0.886387
VC2019	3-oxoacyl-ACP synthase	30	25	27	24	51	48	21	24	0.71683	0.979254	0.0069537	0.555898
VC2020	acyl carrier protein	482	322	486	305	914	736	604	354	0.00124321	0.11585	1.17981e-05	0.456298
VC2021	3-ketoacyl-ACP reductase	75	54	52	41	98	101	69	57	0.171227	0.74453	4.24305e-05	0.555898
VC2022	ACP S-malonyltransferase	26	21	24	19	31	30	21	25	0.533056	0.803462	0.413279	0.555898
VC2023	3-oxoacyl-ACP synthase	31	23	25	22	38	36	20	23	0.244053	0.944525	0.880824	0.555898
VC2024	glycerol-3-phosphate acyltransferase PlsX	29	21	27	27	25	24	21	25	0.214385	0.937323	0.389631	0.555898
VC2025	50S ribosomal protein L32	41	44	35	41	103	95	37	51	0.615909	0.547041	0.186393	0.887246
VC2026	hypothetical protein	90	92	71	81	192	188	76	99	0.353935	0.673415	0.00239748	0.987739
VC2027	Maf-like protein	30	35	50	74	52	53	27	45	0.297655	0.212771	0.712522	0.693597
VC2028	ribosomal large subunit pseudouridine synthase C	50	61	42	69	43	47	48	63	0.0307958	0.0197103	0.491887	0.889614
VC2030	ribonuclease E	29	23	35	28	35	34	23	23	0.278318	0.734195	0.0126334	0.555898
VC2031	sulfate permease family protein	28	18	17	20	9	8	12	18	0.0518187	0.709187	0.427005	0.647952
VC2032	hypothetical protein	41	38	39	47	35	36	26	29	0.918121	0.563256	0.865593	0.555898
VC2033	bifunctional acetaldehyde-CoA/alcohol dehydrogenase	49	48	168	131	160	151	105	81	0.3793	0.0912545	3.584e-06	0.891812
VC2035	hypothetical protein	29	17	21	21	17	18	15	12	0.0242665	0.921287	0.771994	0.547305
VC2036	aspartate-semialdehyde dehydrogenase	62	84	109	188	160	165	70	121	0.00178594	1.0509e-07	0.587734	0.585592
VC2037	Na+/H+ antiporter	38	20	38	33	47	48	42	25	1.79381e-05	0.929095	7.13672e-05	0.488694
VC2038	hypothetical protein	48	25	31	26	23	24	39	19	3.06947e-05	0.885256	0.695881	0.0398974
VC2039	nucleoid-associated protein NdpA	80	82	77	79	84	86	71	73	0.568019	0.69766	0.000221044	0.555898
VC2040	hypothetical protein	172	161	212	199	184	196	238	211	0.823174	0.994958	0.502864	0.617059
VC2041	hypothetical protein	36	31	39	33	34	36	38	32	0.704033	0.975794	4.39839e-05	0.547305
VC2042	histone deacetylase/AcuC/AphA family protein	58	218	105	118	79	101	29	213	2.1259e-97	0.435048	8.18667e-09	0.523537
VC2043	DNA topoisomerase III	40	55	41	99	28	34	29	82	0.000200909	3.11702e-16	2.10087e-08	0.555703
VC2044	hypothetical protein	56	339	144	140	245	273	49	245	5.69615e-151	0.960681	1.94605e-05	0.523537
VC2045	superoxide dismutase	374	501	696	1036	1524	1385	494	572	1.05262e-09	0.0262158	0.377373	0.650659
VC2046	hypothetical protein	333	629	319	482	213	213	451	640	6.21327e-35	0.00040069	0.0144216	0.611431
VC2047	short chain dehydrogenase	133	62	189	89	180	184	193	70	1.01838e-08	0.000377718	0.0438524	0.0386366
VC2048	VacJ lipoprotein	73	70	129	92	84	86	105	80	0.781478	0.463149	6.10436e-05	0.531723
VC2049	cytochrome C biogenesis protein CcmI	38	42	40	40	34	38	25	29	0.1634	0.929098	0.401925	0.878212
VC2050	cytochrome C biogenesis protein CcmH	48	38	44	48	38	34	35	41	0.343893	0.896411	0.0850715	0.555898
VC2051	thiol:disulfide interchange protein DsbE	37	32	42	36	26	26	26	24	0.765933	0.861604	0.582754	0.540833
VC2052	cytochrome c-type biogenesis protein CcmF	34	26	33	32	21	22	21	23	0.227639	0.751383	0.812086	0.915328
VC2053	cytochrome c-type biogenesis protein CcmE	41	46	54	60	40	44	32	34	0.475357	0.794492	0.981901	0.555703
VC2054	heme exporter protein D	33	22	36	41	31	24	26	21	0.312912	0.632683	0.177984	0.340082
VC2055	heme exporter protein C	32	25	50	50	28	33	27	27	0.351532	0.904479	0.660195	0.538397
VC2056	heme exporter protein B	46	50	54	57	27	31	64	68	0.344587	0.799557	0.879787	0.887605
VC2057	cytochrome c biogenesis protein CcmA	79	87	93	118	57	60	86	86	0.154404	0.183085	0.6063	0.650926
VC2058	hypothetical protein	402	241	221	135	245	246	506	239	4.15767e-06	0.0968527	0.0581183	0.416909
VC2059	purine-binding chemotaxis protein CheW	1295	1094	671	488	931	912	1795	1063	0.145246	0.0487359	1.38798e-05	0.719803
VC2060	hypothetical protein	437	294	292	203	206	212	550	281	2.9823e-11	0.00838538	0.138961	0.555898
VC2061	ParA family protein	312	226	234	153	180	180	451	221	0.0492858	0.0073843	0.316441	0.480484
VC2062	chemotaxis-specific methylesterase	393	313	399	247	252	257	545	322	0.000169046	0.000301113	0.260298	0.769738
VC2063	chemotaxis protein CheA	757	599	485	364	336	342	1026	624	6.84268e-07	0.426456	0.0456269	0.828012
VC2064	chemotaxis protein CheZ	1234	1122	699	573	402	409	1658	1106	0.00684599	0.258509	0.245791	0.844514
VC2065	chemotaxis protein CheY	2176	1981	1123	944	775	771	2943	2055	0.0244925	0.271191	0.173371	0.901448
VC2066	flagellar biosynthesis sigma factor	1388	1383	610	585	518	525	1871	1428	0.760496	0.814778	0.156779	0.999331
VC2067	MinD-like protein	904	979	472	433	341	342	1272	984	0.14049	0.643905	0.307152	0.985254
VC2068	flagellar biosynthesis regulator FlhF	364	450	240	238	216	228	498	452	8.74118e-09	0.913755	0.916011	0.841574
VC2069	flagellar biosynthesis protein FlhA	294	437	187	196	88	87	350	382	1.42629e-30	0.960668	0.156779	0.576145
VC2070	phosphohistidine phosphatase	142	136	233	177	278	286	177	148	0.877986	0.559789	0.136227	0.542657
VC2072	peptidase insulinase family protein	203	162	187	155	114	113	265	172	0.00364334	0.332488	0.200642	0.853368
VC2073	hypothetical protein	39	30	32	33	37	37	31	26	0.316511	0.981829	0.588234	0.519853
VC2074	arginyl-tRNA synthetase	39	41	37	39	27	27	35	37	0.477326	0.601193	0.937644	0.563004
VC2075	histidine triad family protein	39	28	33	34	23	27	25	31	0.222434	0.966634	0.756345	0.574155
VC2076	hypothetical protein	32	35	32	29	50	48	26	31	0.45613	0.925894	0.48048	0.818537
VC2077	ferrous iron transport protein B	71	110	77	81	52	52	72	108	7.01041e-16	0.722238	0.0336997	0.580267
VC2078	ferrous iron transport protein A	119	181	144	138	49	47	165	177	0.000560481	0.981333	0.515132	0.920137
VC2080	AraC family transcriptional regulator	35	24	37	38	19	20	21	20	0.00290361	0.683869	4.37662e-05	0.555898
VC2081	zinc ABC transporter substrate-binding protein	36	27	34	27	30	23	19	25	0.243278	0.790249	0.00966765	0.555898
VC2082	zinc ABC transporter ATP-binding protein	35	25	30	38	83	80	24	26	0.145969	0.610199	0.000960682	0.547305
VC2083	zinc ABC transporter permease	37	29	29	33	21	19	24	32	0.410088	0.803994	0.263417	0.576145
VC2084	succinyl-CoA synthetase subunit alpha	68	172	186	129	413	413	85	136	6.5319e-35	0.0470736	0.294329	0.695563
VC2085	succinyl-CoA synthetase subunit beta	75	220	204	125	390	424	85	188	5.03484e-71	0.000829497	0.00661677	0.555898
VC2086	dihydrolipoamide succinyltransferase	60	195	322	181	672	662	81	158	3.11452e-78	3.62568e-06	0.0999613	0.555898
VC2087	2-oxoglutarate dehydrogenase E1	56	258	288	185	574	587	60	198	0	0.00431969	0.247956	0.555898
VC2088	succinate dehydrogenase iron-sulfur subunit	98	1930	905	708	1379	1567	157	1639	0	0.174034	0.00102952	0.0108574
VC2089	succinate dehydrogenase flavoprotein subunit	73	191	265	144	610	613	104	159	7.74085e-71	8.34604e-07	0.450656	0.590075
VC2090	succinate dehydrogenase hydrophobic membrane anchor protein	125	351	354	225	589	540	172	266	2.49887e-40	0.103911	0.00339367	0.911933
VC2091	succinate dehydrogenase cytochrome b556 large membrane subunit	101	372	279	222	607	592	152	306	8.09363e-79	0.673115	0.0165675	0.555898
VC2092	type II citrate synthase	113	386	412	358	1495	1483	148	353	2.08753e-180	0.513286	0.518684	0.555898
VC2093	hypothetical protein	38	31	38	38	21	20	25	23	0.488676	0.955626	0.381762	0.534596
VC2094	hypothetical protein	139	125	100	98	79	82	138	136	0.788013	0.823137	4.97811e-05	0.724096
VC2095	phosphoglucomutase	44	39	78	62	216	200	43	41	0.763646	0.595788	0.00445562	0.555898
VC2096	replication initiation regulator SeqA	121	165	123	190	146	156	113	183	0.00137765	0.00354979	3.10528e-05	0.86949
VC2097	esterase	99	128	100	121	76	74	133	138	0.00561072	0.251096	0.0452233	0.848636
VC2098	hypothetical protein	89	112	69	128	100	93	71	126	0.150434	0.0770314	0.228171	0.757411
VC2099	flavodoxin FldA	59	60	35	52	55	58	41	51	0.586892	0.435258	0.807372	0.555898
VC2100	hypothetical protein	37	23	24	24	16	13	17	23	0.0181178	0.994958	0.0585164	0.597814
VC2101	hypothetical protein	33	23	15	20	11	8	19	18	0.277733	0.318813	0.051364	0.555898
VC2103	LysR family transcriptional regulator	80	70	71	69	53	67	83	75	0.732359	0.737741	1.66337e-06	0.555703
VC2106	ferric uptake regulator	248	278	334	378	339	332	338	288	0.0307958	0.300914	0.670015	0.797625
VC2107	aspartate-semialdehyde dehydrogenase	41	28	28	36	28	28	30	31	0.0556205	0.478232	0.508892	0.555898
VC2108	erythronate-4-phosphate dehydrogenase	43	30	24	40	19	19	22	28	0.121827	0.0794334	0.604152	0.620937
VC2110	5-methylaminomethyl-2-thiouridine methyltransferase	24	20	16	18	11	10	12	19	0.838533	0.687894	0.208181	0.816052
VC2111	hypothetical protein	82	114	49	77	57	74	68	87	0.000791507	0.143646	0.0335488	0.972511
VC2112	hypothetical protein	74	71	51	63	48	44	58	64	0.954788	0.666233	0.258192	0.555898
VC2113	hypothetical protein	36	30	19	20	13	11	21	25	0.63555	0.856023	0.319646	0.555898
VC2115	hypothetical protein	71	67	43	54	35	37	62	65	0.668946	0.572578	0.870899	0.899086
VC2116	chorismate synthase	122	138	120	177	147	152	148	173	0.0111812	0.000324012	0.530335	0.795415
VC2118	N5-glutamine S-adenosyl-L-methionine-dependent methyltransferase	66	71	57	80	62	60	58	75	0.367303	0.0722056	0.14468	0.866113
VC2119	hypothetical protein	137	120	131	115	78	66	129	97	0.622278	0.996381	0.281539	0.538397
VC2120	flagellar biosynthesis protein FlhB	102	57	85	40	78	67	111	46	4.50329e-07	0.000637593	0.00899525	0.0897814
VC2121	flagellar biosynthesis protein FliR	98	53	61	41	61	56	84	49	7.63221e-05	0.401682	0.715696	0.501747
VC2122	flagellar biosynthesis protein FliQ	518	288	309	143	231	195	634	276	2.05849e-08	0.00175244	0.0703282	0.0781504
VC2123	flagellar biosynthesis protein FliP	280	194	175	94	104	96	327	159	0.0106073	0.000236112	0.0038103	0.461685
VC2124	flagellar protein FliO	348	268	243	121	116	115	396	212	0.100759	0.00256832	0.936584	0.364004
VC2125	flagellar motor switch protein	652	565	346	263	396	381	852	496	1	0.317017	0.931973	0.542657
VC2126	flagellar motor switch protein FliM	662	711	389	360	290	278	872	694	0.00356406	0.656858	0.0356638	0.969862
VC2127	flagellar basal body protein FliL	1064	1240	729	738	632	597	1581	1290	1.52122e-05	0.974087	0.0272469	0.941671
VC2128	flagellar hook-length control protein FliK	1198	1696	855	991	470	456	1630	1574	0	0.981333	0.110979	0.541635
VC2129	flagellar biosynthesis chaperone	246	269	126	132	101	107	273	253	0.0475999	0.58971	0.678476	0.834771
VC2130	flagellum-specific ATP synthase	157	129	102	77	100	103	193	116	0.561203	0.373585	0.149532	0.54158
VC2131	flagellar assembly protein H	421	369	235	159	196	199	483	320	0.425921	0.0174986	0.634546	0.555898
VC2132	flagellar motor switch protein G	512	568	281	238	246	249	654	495	0.00138738	0.395196	0.10493	0.973279
VC2133	flagellar MS-ring protein	432	591	252	285	176	183	563	546	3.24834e-22	0.77719	0.632196	0.685721
VC2134	flagellar hook-basal body protein FliE	1634	2344	829	1073	529	534	2286	2445	3.57278e-19	0.135766	0.866878	0.617905
VC2135	Fis family transcriptional regulator	310	422	237	208	171	180	405	370	4.87566e-13	0.535014	0.306494	0.92138
VC2136	sensory box sensor histidine kinase	204	297	130	143	99	102	224	261	1.96619e-14	0.374834	0.00205721	0.629727
VC2137	Fis family transcriptional regulator	102	81	59	52	60	58	97	69	0.34471	0.975794	0.00117427	0.536713
VC2138	flagellar protein FliS	626	754	364	390	670	652	898	747	7.69029e-07	0.506984	0.0310984	0.958858
VC2139	flagellar rod protein FlaI	2350	2490	1314	1355	516	503	2974	2445	0.0583806	0.995473	0.931658	0.935947
VC2140	flagellar capping protein	736	708	364	356	392	396	903	643	0.348162	0.944525	0.0581853	0.943364
VC2141	flagellar protein FlaG	10113	11343	3451	4298	1972	1948	13136	11322	0.0483542	0.92534	0.0689648	0.719201
VC2142	flagellin	2261	2390	939	917	1099	1195	2976	2570	1.60618e-16	0.335711	0.371898	0.555898
VC2143	flagellin	15896	17294	11368	9509	9693	8573	22614	17327	1	0.801136	0.655485	0.563004
VC2144	flagellin	877	1110	449	472	358	323	1193	1159	4.91253e-16	0.977387	1.78202e-07	0.724509
VC2145	TyrA protein	81	77	73	85	50	58	94	85	0.990645	0.318813	0.187023	0.555898
VC2146	hypothetical protein	77	62	60	68	21	27	48	52	0.54061	0.734655	0.560332	0.555703
VC2147	hypothetical protein	138	161	213	246	107	103	184	213	0.0613239	0.390583	0.989329	0.76968
VC2149	hypothetical protein	76	90	122	94	112	125	88	92	0.275746	0.703545	0.40533	0.547305
VC2150	hypothetical protein	54	85	76	134	65	60	69	115	0.00154075	0.0225856	0.236695	0.795415
VC2152	succinyl-diaminopimelate desuccinylase	61	70	73	83	60	69	63	69	0.138857	0.447174	5.222e-07	0.709265
VC2153	D,D-carboxypeptidase-like protein	95	98	95	125	67	68	93	118	0.570278	0.105214	0.881828	0.942977
VC2154	hypothetical protein	917	619	821	737	273	259	1250	712	0.00240268	0.863251	0.0450685	0.534596
VC2156	lipoprotein	42	38	43	49	58	62	41	39	0.864698	0.676128	2.53143e-05	0.802833
VC2157	dihydrodipicolinate synthase	172	289	228	419	344	353	227	393	9.22127e-20	8.02129e-09	0.387753	0.580267
VC2159	glycine cleavage system transcriptional repressor	75	136	114	120	201	211	85	125	1.21068e-09	0.587107	0.00255412	0.958858
VC2160	thioredoxin-dependent thiol peroxidase	59	139	107	102	175	194	63	105	1.1625e-15	0.977387	2.53275e-05	0.817642
VC2161	methyl-accepting chemotaxis protein	1478	1161	956	604	920	839	2187	1286	3.15272e-11	0.502858	0.366909	0.939312
VC2162	permease PerM	47	39	33	40	30	31	30	34	0.867108	0.55141	0.974712	0.887246
VC2163	hypothetical protein	72	75	72	99	76	78	54	78	0.704033	0.565459	0.714932	0.599776
VC2164	hypothetical protein	64	57	77	81	71	71	60	57	0.704933	0.618867	0.00196044	0.60042
VC2165	arsenate reductase	69	71	71	88	110	125	77	65	0.704033	0.62319	0.248589	0.502773
VC2166	Trp repressor-binding protein	53	48	66	57	95	89	51	61	0.880251	0.90973	0.641779	0.809419
VC2167	hypothetical protein	43	34	28	33	27	25	21	32	0.341027	0.692262	0.268722	0.63782
VC2168	hypothetical protein	41	35	25	29	41	44	28	34	0.871629	0.667039	0.669442	0.983882
VC2171	uracil permease	41	35	25	25	9	7	22	25	0.878931	0.975794	0.116229	0.555898
VC2172	hypothetical protein	37	21	26	26	12	10	12	27	0.0171789	0.946262	0.215618	0.972511
VC2174	bifunctional UDP-sugar hydrolase/5'-nucleotidase	62	65	103	90	227	231	91	64	0.286596	0.722238	0.248809	0.54158
VC2175	2-dehydro-3-deoxyphosphooctonate aldolase	127	129	102	107	85	89	118	126	0.435253	0.709447	2.31206e-05	0.889614
VC2176	hypothetical protein	222	238	111	146	72	71	265	243	0.0160717	0.0727026	0.0102166	0.985985
VC2177	hypothetical protein	239	261	107	126	78	72	292	245	0.188333	0.621318	0.226029	0.555898
VC2178	protein-(glutamine-N5) methyltransferase HemK	452	554	210	240	60	54	543	539	4.47672e-07	0.388615	0.494373	0.969292
VC2179	peptide chain release factor 1	46	46	25	32	25	27	31	38	0.502879	0.535014	0.86658	0.985985
VC2180	glutamyl-tRNA reductase	49	40	26	31	28	24	35	37	0.558267	0.60189	0.0862543	0.883329
VC2181	molecular chaperone LolB	68	60	42	39	23	23	28	31	0.961727	0.969186	0.619645	0.555703
VC2182	4-diphosphocytidyl-2-C-methyl-D-erythritol kinase	62	56	46	41	38	34	38	57	0.983926	0.974087	0.119946	0.915687
VC2183	ribose-phosphate pyrophosphokinase	44	39	29	34	44	42	27	31	1	0.651456	0.995052	0.555898
VC2184	peptidyl-tRNA hydrolase	42	31	24	31	25	20	27	34	0.185435	0.630681	0.0530721	0.555898
VC2185	GTP-dependent nucleic acid-binding protein EngD	47	40	28	37	26	28	24	34	0.839144	0.379986	0.775674	0.943364
VC2187	flagellin	39946	23022	25028	12182	11633	10006	51080	22065	1	0.944525	0.648588	0.693765
[truncated: 1,630 more rows]
