# Supplementary material for: MerR and ChrR mediate blue light induced photo-oxidative stress response at the transcriptional level in Vibrio cholerae
Source: Sci Rep. 2017 Jan 18;7:40817. doi: 10.1038/srep40817 (PMC5241685; doi:10.1038/srep40817)
Supplement: Supplementary Table S3 [file srep40817-s4.xls]

## Sheet: Supplementary Table S3
Supplementary Table S3: Expression values of 222 statistically significant DEGs at dark and blue light conditions (column C and D) in wild type V. cholerae cells. Additionally, expression values of these genes in mutants were presented (columns E-J). FDR is the false discovery rate.
		Expression value								FDR
Gene ID	Protein Name	Wt dark	Wt blue	Δchrr dark	Δchrr blue light	ΔchrrΔmerr dark	ΔchrrΔmerr blue light	Δcry1Δcry2Δphr dark	Δcry1Δcry2Δphr blue light	Wt dark vs Wt blue light	Δchrr dark vs Δchrr blue light	ΔchrrΔmerr dark vs ΔchrrΔmerr blue light	Δcry1Δcry2Δphr dark vs Δcry1Δcry2Δphr blue light	-
VC2303	hypothetical protein	75	8543	2588	2411	1564	2097	63	7592	0	0.910397	1.35695e-08	5.02385e-60
VC1118	transcriptional regulator	75	8485	1502	3706	3947	4282	78	7493	0	6.89039e-12	0.0186929	3.09846e-35
VC1812	hypothetical protein	12	744	226	177	333	454	12	475	0	0.712654	3.16507e-05	4.41781e-43
VCA0055	hypothetical protein	66	3452	43	2717	4653	4680	51	3584	0	0	0.667651	1.96311e-41
VC1119	short chain dehydrogenase	59	3071	1003	1605	1780	1935	42	2669	0	0.000240985	0.323587	6.41772e-12
VCA0056	MerR family transcriptional regulator	60	2997	54	2157	2341	2339	58	2897	0	0	0.427005	7.38974e-14
VC1120	hypothetical protein	86	3453	1305	1784	1986	2079	81	3012	0	0.906993	0.213721	5.84161e-47
VC1392	deoxyribodipyrimidine photolyase	22	844	181	191	185	223	23	619	0	0.907023	0.152691	0.120573
VC2302	RNA polymerase sigma factor	259	9722	3034	3138	1833	2089	378	8753	0	0.907935	0.02192	2.36119e-28
VC1811	hypothetical protein	48	1595	591	405	395	532	65	1126	0	0.00644755	0.037945	0.973279
VC1122	cyclopropane-fatty-acyl-phospholipid synthase	69	2127	2588	2051	2359	2302	57	1666	0	0.726699	3.29717e-11	3.24885e-16
VC1814	deoxyribodipyrimidine photolyase	8	239	208	118	218	268	2	90	0	1.11988e-05	0.00671322	2.1845e-13
VCA0615	bifunctional methionine sulfoxide reductase A/B	49	1446	461	409	380	455	43	982	0	0.58971	0.280641	0.0046006
VCA0057	deoxyribodipyrimidine photolyase	82	2327	52	1252	1117	1176	60	359	0	0	0.0668718	0.927972
VC2301	transcriptional activator	81	2226	210	217	306	357	101	2070	0	0.646567	0.944218	5.64311e-08
VC1571	quinol oxidase subunit I	33	750	257	268	245	358	12	585	0	0.987878	8.7062e-13	3.28312e-111
VC1121	hypothetical protein	63	1396	932	917	956	976	53	1164	0	0.973703	0.0483136	0.15885
VC2088	succinate dehydrogenase iron-sulfur subunit	98	1930	905	708	1379	1567	157	1639	0	0.174034	0.00102952	0.0108574
VC1815	C factor cell-cell signaling protein	19	358	371	188	392	496	20	237	0	8.66276e-09	0.0137548	0.0046006
VC1570	quinol oxidase subunit II	26	457	171	155	136	199	10	352	0	0.896411	2.44151e-07	1.55916e-46
VC1263	GTP cyclohydrolase II	197	2632	1201	859	1139	1340	202	2015	0	0.0525258	0.000441785	0.000315292
VC0149	cell division protein FtsX	31	317	97	100	86	108	24	244	0	0.704836	7.91286e-07	0.960775
VC2293	Na(+)-translocating NADH-quinone reductase subunit C	49	399	171	145	203	262	60	334	0	0.760971	0.000649169	0.53562
VCA0902	hypothetical protein	40	303	107	70	115	142	23	194	0	0.261371	1.19614e-05	0.442811
VC2294	Na(+)-translocating NADH-quinone reductase subunit B	46	335	163	149	253	309	38	278	0	0.924774	0.00171564	0.94413
VC1123	hypothetical protein	54	363	331	257	585	592	37	303	1.89483e-271	0.253437	0.371069	0.500491
VC2231	acyl-CoA dehydrogenase	81	536	162	643	216	334	95	365	0	9.79442e-50	1.97179e-06	0.54158
VC2044	hypothetical protein	56	339	144	140	245	273	49	245	5.69615e-151	0.960681	1.94605e-05	0.523537
VC1923	trigger factor	30	180	86	76	158	188	25	131	1.94723e-269	0.929098	0.916011	0.53242
VC1389	hypothetical protein	22	131	41	35	31	54	6	95	6.3615e-51	0.994958	0.0104497	0.00317048
VC1422a	membrane protein	75	434	245	276	275	297	102	380	1.3753e-106	0.682981	0.493834	0.90329
VC1922	ATP-dependent Clp protease proteolytic subunit	231	1298	1006	1208	948	971	344	1156	0	0.542582	0.0865845	0.893016
VC0987	ferrochelatase	56	309	163	155	134	183	27	218	2.56513e-271	0.977387	4.54554e-05	0.523537
VC1271	hypothetical protein	46	241	123	83	76	87	32	165	5.00404e-169	0.366831	2.35394e-06	0.534596
VCA0783	arylesterase	155	812	387	312	300	323	178	708	0	0.332289	0.465298	0.898676
VCA0058	hypothetical protein	97	503	83	315	505	527	110	318	0	9.0189e-57	0.000760774	0.555898
VC0747	hypothetical protein	209	1050	105	535	248	349	218	1029	0	6.46947e-103	4.37938e-06	0.523537
VC0156	vitamin B12 receptor	37	180	56	63	36	40	31	142	8.94906e-212	0.438976	1.40165e-06	0.547305
VC2292	Na(+)-translocating NADH-quinone reductase subunit D	43	207	90	84	161	210	37	192	1.21108e-111	0.961874	5.87767e-06	0.534322
VC2501	leucyl aminopeptidase	83	384	175	167	309	335	117	350	0	0.91279	0.00488859	0.555898
VC2087	2-oxoglutarate dehydrogenase E1	56	258	288	185	574	587	60	198	0	0.00431969	0.247956	0.555898
VCA0291	site-specific recombinase IntI4	42	188	78	493	38	66	47	554	3.26345e-134	5.19121e-205	1.80624e-18	0.965098
VC0666	hypothetical protein	158	689	185	675	236	287	309	1267	5.26341e-123	1.83863e-29	1.09996e-08	0.913501
VCA0782	ABC transporter ATP-binding protein	56	236	124	76	86	94	37	178	3.24001e-108	0.103845	1.1863e-05	0.534596
VC0083	ubiquinone/menaquinone biosynthesis methyltransferase	107	444	190	346	163	199	93	513	4.15231e-174	2.01788e-09	0.0027869	0.92195
VC0852	recombination and repair protein	110	452	190	1085	216	385	179	1469	0	2.84411e-129	7.23911e-42	7.00974e-05
VC0748	cysteine desulfurase	303	1230	144	631	358	462	367	1173	0	2.15084e-100	0.854801	0.096855
VC1423	hypothetical protein	44	177	134	126	208	220	60	166	2.52995e-83	0.948456	0.297857	0.547305
VC2242	MesJ protein	40	156	57	56	42	38	29	95	2.10877e-111	0.803138	0.524867	0.542657
VC2291	Na(+)-translocating NADH-quinone reductase subunit E	106	410	175	159	161	194	90	328	1.48622e-116	0.997335	1.9369e-05	0.547305
VCA0809	hypothetical protein	41	158	85	62	85	106	17	129	2.63317e-114	0.298194	0.00167343	0.523537
VC0084	hypothetical protein	69	264	104	151	112	122	66	277	3.04587e-92	0.0146021	3.59569e-06	0.538397
VC0944	lipoate-protein ligase B	29	110	96	150	106	114	31	94	5.10764e-45	0.00288233	5.94184e-06	0.66696
VC2290	Na(+)-translocating NADH-quinone reductase subunit F	68	257	135	121	141	170	76	196	5.06021e-135	0.823137	0.211675	0.555898
VC1393	sugE protein	48	181	100	59	48	54	77	36	4.63421e-39	0.243383	0.85864	0.0445808
VC1191	hypothetical protein	226	851	248	1351	547	1088	324	2867	2.02971e-144	5.49876e-172	1.25742e-29	0.00587196
VC2042	histone deacetylase/AcuC/AphA family protein	58	218	105	118	79	101	29	213	2.1259e-97	0.435048	8.18667e-09	0.523537
VC2759	3-ketoacyl-CoA thiolase	91	336	422	1927	416	629	141	423	2.09098e-158	2.30237e-59	1.67487e-05	0.555898
VC2091	succinate dehydrogenase cytochrome b556 large membrane subunit	101	372	279	222	607	592	152	306	8.09363e-79	0.673115	0.0165675	0.555898
VC2704	hypothetical protein	848	3099	407	1766	166	181	389	1996	0	3.53289e-105	0.47871	0.981034
VC0082	hypothetical protein	80	285	113	293	67	90	81	397	2.01622e-166	4.296e-25	2.89294e-06	0.500491
VC0837	toxin co-regulated pilus biosynthesis protein F	19	67	77	53	35	40	18	52	4.51005e-38	0.375736	0.263248	0.674636
VC1647	hypothetical protein	18	63	25	32	18	20	10	45	2.67751e-53	0.376409	0.420217	0.75427
VC0749	scaffold protein	641	2227	228	1038	399	584	841	2169	0	2.06114e-98	3.53986e-08	0.54158
VC1220	phenylalanyl-tRNA synthetase subunit beta	32	111	42	35	57	66	19	94	3.61059e-96	0.803994	0.0317907	0.538397
VC2092	type II citrate synthase	113	386	412	358	1495	1483	148	353	2.08753e-180	0.513286	0.518684	0.555898
VCA0090	hypothetical protein	100	337	87	153	61	72	79	258	1.1032e-106	1.49061e-05	1.59608e-07	0.555898
VC0426	hypothetical protein	96	321	138	175	56	68	105	265	1.44085e-57	0.233282	0.607631	0.555898
VC1810	hypothetical protein	154	508	234	237	207	248	215	397	4.61055e-47	0.897411	0.111161	0.817642
VCA0313	MutT/nudix family protein	72	234	100	89	57	62	67	201	1.85094e-39	0.947577	0.904301	0.555898
VC2086	dihydrolipoamide succinyltransferase	60	195	322	181	672	662	81	158	3.11452e-78	3.62568e-06	0.0999613	0.555898
VC2760	DNA-binding transcriptional regulator	39	126	53	89	34	47	29	102	9.53028e-51	0.00672634	0.0024579	0.547305
VC0750	HesB family protein	388	1227	161	658	257	364	459	1134	5.78191e-122	2.75787e-47	2.5432e-09	0.555898
VC1816	hypothetical protein	49	152	177	86	199	259	59	126	7.28781e-21	0.0318724	0.00016031	0.930128
VC1297	asparaginyl-tRNA synthetase	97	298	136	127	164	171	131	253	6.28331e-122	0.977387	0.153758	0.567567
VC1413	methyl-accepting chemotaxis protein	21	64	24	29	25	30	15	47	1.47374e-42	0.527602	0.137263	0.555898
VC1255	ribonucleotide-diphosphate reductase subunit beta	34	101	87	202	144	203	46	90	1.47374e-42	5.80693e-18	6.13248e-06	0.715678
VC2485	leucine transcriptional activator	41	121	47	46	31	37	40	93	1.92154e-42	0.944525	0.257485	0.618773
VC2085	succinyl-CoA synthetase subunit beta	75	220	204	125	390	424	85	188	5.03484e-71	0.000829497	0.00661677	0.555898
VCA0159	hypothetical protein	509	1449	237	636	247	270	587	1393	0	1.93431e-29	0.50884	0.169797
VC2090	succinate dehydrogenase hydrophobic membrane anchor protein	125	351	354	225	589	540	172	266	2.49887e-40	0.103911	0.00339367	0.911933
VC0636	23S rRNA methyltransferase	529	1461	555	545	441	491	719	1251	2.64529e-199	0.885256	0.994268	0.534596
VC0085	ubiquinone biosynthesis protein UbiB	57	156	100	119	91	104	73	170	4.04762e-61	0.247152	0.0554134	0.559136
VC1637	hypothetical protein	51	139	67	136	64	75	45	131	2.03837e-19	0.00187035	0.732219	0.719537
VC0943	lipoyl synthase	28	76	82	103	69	96	24	56	2.28438e-22	0.183752	2.75501e-11	0.679956
VC2287	DNA polymerase IV	82	217	60	218	34	55	91	554	2.80929e-53	5.20017e-46	3.25366e-14	0.658802
VC0031	acetolactate synthase 2 catalytic subunit	78	206	98	238	153	178	103	279	1.70758e-72	5.50633e-21	0.81353	0.555898
VC1793	hypothetical protein	11	29	23	19	12	15	9	26	1.61522e-06	0.97177	0.753941	0.805986
VCA0185	hypothetical protein	42	110	38	56	24	39	45	83	7.96596e-13	0.248244	0.047911	0.763423
VC2089	succinate dehydrogenase flavoprotein subunit	73	191	265	144	610	613	104	159	7.74085e-71	8.34604e-07	0.450656	0.590075
VC1964	hypothetical protein	631	1629	453	1001	409	446	704	1557	0	6.42356e-11	0.604396	0.15252
VC1885	hypothetical protein	63	162	85	94	82	96	48	130	4.28692e-27	0.665561	0.0148768	0.63782
VC2542	UDP-N-acetylmuramate:L-alanyl-gamma-D-glutamyl-meso-diaminopimelate ligase	56	144	78	82	96	106	41	120	5.51391e-43	0.625052	0.0542172	0.555703
VC1133	histidinol dehydrogenase	33	84	58	287	60	69	32	107	5.79163e-30	3.52239e-108	3.584e-06	0.544022
VC1303	para-aminobenzoate synthase component I	45	114	78	57	60	62	40	90	4.68188e-35	0.493576	0.000221044	0.555898
VC2084	succinyl-CoA synthetase subunit alpha	68	172	186	129	413	413	85	136	6.5319e-35	0.0470736	0.294329	0.695563
VC0543	recombinase A	280	700	324	979	651	778	335	1708	4.84134e-147	3.13566e-28	0.000661046	0.0110803
VC2540	hypothetical protein	68	169	79	137	57	61	53	148	6.28418e-18	0.026092	0.879787	0.657753
VC0057	hypothetical protein	89	220	110	112	81	87	107	201	8.21287e-17	0.907632	0.880081	0.829248
VC0298	acetyl-CoA synthetase	111	274	75	256	119	126	76	201	4.90561e-106	2.82508e-58	0.229079	0.555898
VC1740	acyl-CoA dehydrogenase	127	313	302	805	358	607	171	374	5.23307e-139	1.16893e-13	3.71213e-21	0.530665
VCA0186	hypothetical protein	219	539	228	395	237	238	255	541	2.3772e-41	1.03232e-05	0.000581806	0.555898
VC1117	heat shock protein HtpX	115	283	70	151	116	143	120	288	1.40988e-47	1.97642e-09	1.9369e-05	0.555898
VC2758	multifunctional fatty acid oxidation complex subunit alpha	205	504	533	2546	537	830	292	645	6.55466e-150	2.20921e-31	1.06973e-17	0.133569
VC0643	translation initiation factor IF-2	76	183	101	99	112	116	77	149	1.98728e-91	0.972322	0.493103	0.567322
VC2300	ampG protein	42	101	96	69	77	84	25	100	4.20267e-30	0.269596	0.00118885	0.539796
VC0637	cell division protein FtsH	335	805	411	534	558	585	473	765	0	0.0142022	0.274966	0.351749
VC1254	(Fe-S)-binding protein	40	96	119	195	97	136	64	104	2.21133e-10	0.0453885	0.00417662	0.660693
VC0396	LuxR family transcriptional regulator	41	98	52	48	43	48	21	70	2.66188e-15	0.994958	0.886866	0.555898
VC1541	hypothetical protein	40	95	38	38	23	29	20	75	2.3035e-22	0.87929	0.548529	0.58339
VC2160	thioredoxin-dependent thiol peroxidase	59	139	107	102	175	194	63	105	1.1625e-15	0.977387	2.53275e-05	0.817642
VCA0779	hypothetical protein	44	103	36	43	50	67	19	77	1.09186e-28	0.353286	2.8667e-10	0.53562
VC1096	hypothetical protein	30	70	17	46	17	22	20	50	2.32517e-15	0.000227941	0.254144	0.611121
VC0520	30S ribosomal protein S21	115	268	101	121	254	249	112	223	4.4986e-14	0.732509	0.937644	0.674918
VC0086	twin-arginine translocation protein TatA	615	1427	998	1657	643	649	1113	1819	2.66229e-60	1.70395e-05	0.659087	0.596168
VC0667	aldo/keto reductase	88	204	198	427	338	326	135	320	3.24373e-37	1.64884e-15	0.0598981	0.866113
VC2295	Na(+)-translocating NADH-quinone reductase subunit A	72	166	118	112	172	179	87	154	3.13969e-38	0.994958	0.178732	0.566011
VC0030	acetolactate synthase 2 regulatory subunit	94	216	109	276	133	158	113	304	3.43123e-14	2.69445e-07	0.1079	0.555703
VC2705	sodium/solute symporter	132	300	101	166	143	127	71	170	9.85147e-87	9.90173e-06	0.000257439	0.865315
VCA0781	hypothetical protein	59	134	76	45	55	62	29	91	2.66917e-52	0.000437166	0.0347712	0.555898
VC0087	sec-independent translocase	175	392	258	409	269	284	302	455	5.82882e-26	4.16602e-05	0.00199977	0.620569
VCA0105	hypothetical protein	564	1252	235	635	86	87	673	1222	2.7908e-55	3.9087e-21	0.589275	0.576145
VC0593	2-amino-4-hydroxy-6-hydroxymethyldihydropteridine pyrophosphokinase	34	74	40	41	45	46	16	47	8.78797e-10	0.981316	0.666297	0.964338
VCA1028	maltoporin	48	103	65	57	35	38	22	74	2.42969e-20	0.975794	0.444405	0.547305
VC1065	methylated-DNA--protein-cysteine methyltransferase-like protein	112	239	82	137	74	67	154	229	2.15111e-14	0.0821793	0.128947	0.969862
VCA0538	cytochrome b561	179	381	165	229	64	88	173	300	2.90942e-30	0.0258823	0.00243037	0.555898
VC0150	RNA polymerase factor sigma-32	314	663	316	528	437	495	363	705	3.73013e-87	0.000206963	0.554523	0.713089
VC1132	ATP phosphoribosyltransferase	40	84	78	324	80	84	45	87	1.43998e-14	4.33421e-68	2.93622e-05	0.801468
VC2741	D-tyrosyl-tRNA(Tyr) deacylase	186	390	217	252	147	149	176	365	2.42619e-24	0.338834	0.000121568	0.555898
VC2645	acetylornithine deacetylase	53	111	100	131	89	97	49	112	2.68989e-19	0.0231754	0.000382531	0.555898
VCA0158	hypothetical protein	503	1051	333	604	270	309	528	887	3.74174e-29	1.09849e-05	2.78061e-06	0.567322
VC0592	3-methyl-2-oxobutanoate hydroxymethyltransferase	55	114	60	55	43	47	31	94	4.42373e-16	0.987878	0.444405	0.58339
VC0228	hypothetical protein	20	41	47	52	18	23	14	35	3.99356e-08	0.734195	0.340287	0.891943
VC0039	SpoOM-like protein	122	250	191	176	188	235	134	248	8.78734e-28	0.945752	0.00379218	0.555898
VC2541	aromatic acid decarboxylase	67	137	76	70	64	80	48	113	6.84483e-15	0.994958	0.0371514	0.741354
VC0092	LexA repressor	263	536	460	1207	651	892	378	1230	9.69338e-43	4.71241e-18	0.0656841	0.925794
VC0422	tldD protein	128	260	297	206	219	232	153	230	1.89459e-46	0.0106598	0.932834	0.60042
VC1358	hypothetical protein	668	1339	432	864	588	638	874	1530	2.74554e-71	1.0141e-07	0.353369	0.442811
VC0005	hypothetical protein	38	76	64	66	67	73	40	78	7.63022e-06	0.981333	0.962242	0.78649
VC0114	hypothetical protein	84	168	113	80	77	86	99	141	1.85095e-14	0.557491	0.336886	0.986254
VC1340	prpE protein	34	68	122	478	437	362	36	85	1.06333e-16	1.38305e-79	0.803594	0.555898
VCA0988	methyl-accepting chemotaxis protein	78	39	45	28	12	7	46	27	3.84502e-10	0.245904	3.43972e-06	0.501747
VCA0152	monovalent cation/H+ antiporter subunit G	181	90	112	68	60	59	175	77	1.26759e-06	0.268215	0.527872	0.00820215
VCA0738	hypothetical protein	109	54	66	44	63	63	74	38	1.30561e-10	0.300554	9.58261e-05	0.414161
VC2357	hypothetical protein	81	40	180	92	844	760	149	47	0.00133151	0.0506932	0.00397729	1.55392e-05
VC1436	FixS-like protein	65	32	119	64	100	80	63	37	0.00427085	0.115737	0.0157016	0.148726
VCA1090	chemoreceptor glutamine deamidase CheD	179	88	148	74	44	40	134	55	5.99299e-11	0.00142525	0.165793	0.128383
VCA1091	chemotaxis protein CheR	314	154	275	104	74	78	393	125	9.58861e-15	1.70153e-15	2.63919e-05	0.00631625
VC1483	3-hydroxydecanoyl-ACP dehydratase	49	24	62	41	93	104	59	28	0.000281308	0.451225	0.263248	0.0453658
VC1605a	hypothetical protein	1471	714	855	502	552	510	1839	827	1.67209e-21	0.000187637	0.199298	0.42917
VC2702	LuxR family transcriptional regulator	301	146	373	171	354	288	585	199	4.49915e-16	2.64469e-10	6.49228e-06	0.0603446
VCA0031	methyl-accepting chemotaxis protein	266	129	165	109	58	52	216	88	9.71423e-28	0.0063713	0.00556449	0.270774
VCA0113	hypothetical protein	31	15	24	23	3	1	10	13	0.00318126	0.975794	0.0242235	0.693597
VCA1092	methyl-accepting chemotaxis protein	280	135	288	113	112	108	323	109	5.60629e-43	7.75483e-19	0.0118734	0.236011
VCA0663	methyl-accepting chemotaxis protein	52	25	30	26	27	26	29	24	8.91176e-08	0.944525	0.953343	0.555898
VC1361	amino acid ABC transporter permease	229	110	220	99	74	78	241	96	1.11806e-16	8.87433e-13	0.000241329	0.165687
VC0736	isocitrate lyase	781	375	431	343	521	530	605	243	5.22553e-74	0.23122	0.24868	0.539796
VCA0523	hypothetical protein	25	12	18	20	8	9	20	12	6.85304e-05	0.897867	0.924613	0.281881
VCA0965	diguanylate cyclase	275	132	146	110	86	92	331	114	9.40727e-22	0.157665	0.000702798	0.0802782
VCA0645	hypothetical protein	90	43	32	40	16	16	40	53	9.51541e-06	0.649913	0.791981	0.555898
VCA0689	hypothetical protein	21	10	13	18	11	11	12	16	0.00533872	0.277232	0.801441	0.555898
VC0799	citrate lyase subunit alpha	21	10	10	11	2	2	7	11	1.04264e-05	0.86748	0.492214	0.672297
VCA0739	hypothetical protein	40	19	25	16	16	19	13	11	0.00185993	0.688733	0.835248	0.403775
VCA0858	hypothetical protein	150	71	42	49	10	12	39	67	0.000260053	0.572386	0.933622	0.936098
VC1247	hypothetical protein	951	450	586	397	612	557	1540	542	9.01465e-26	0.0301804	0.000675156	0.230759
VC1584	AnkB protein	55	26	29	28	7	5	18	24	6.37002e-06	0.971631	0.253083	0.580267
VC2530	sigma-54 modulation protein	2585	1209	2838	1034	2245	2058	4322	1438	1.84748e-66	1.42123e-22	0.0201115	0.25199
VC1311	hypothetical protein	30	14	16	16	11	10	11	15	7.29088e-05	0.981513	0.412811	0.574232
VC2047	short chain dehydrogenase	133	62	189	89	180	184	193	70	1.01838e-08	0.000377718	0.0438524	0.0386366
VC1919	DNA-binding protein HU-beta	807	376	2132	1320	2957	2544	1614	560	2.56466e-19	0.000181543	0.985146	0.096855
VC0706	sigma-54 modulation protein	967	449	6845	7102	8294	7840	2835	1403	5.28765e-23	0.966634	0.966036	0.555898
VC1687	manganese-dependent inorganic pyrophosphatase	41	19	9	12	5	4	18	15	1.38413e-06	0.602244	0.0652114	0.521198
VC1861	amino acid ABC transporter permease	80	37	130	68	152	149	102	46	1.00397e-07	0.0106189	0.00357948	0.0110803
VCA0789	hypothetical protein	26	12	23	23	16	17	17	10	0.00044279	0.994958	0.936228	0.0897814
VCA0619	hypothetical protein	65	30	90	35	143	131	97	28	7.08808e-05	0.000935005	0.556735	1.59212e-06
VCA0231	AraC family transcriptional regulator	26	12	24	20	8	7	12	18	6.50301e-05	0.838417	0.256299	0.594745
VCA0935	hypothetical protein	364	168	189	94	49	58	392	133	4.46994e-13	0.0175946	0.57088	0.0178264
VCA1086	response regulator	158	72	113	66	37	37	125	49	6.95647e-20	0.00021736	0.000327925	0.0490943
VCA0201	hypothetical protein	22	10	38	28	32	34	16	8	0.00107801	0.601193	0.925984	0.297895
VCA0221	lactonizing lipase	31	14	28	21	11	10	25	14	8.05307e-06	0.666188	0.393465	0.215656
VC2221	hypothetical protein	1123	505	1635	728	1062	950	2430	625	1.92788e-17	5.82094e-11	0.826792	1.62677e-05
VC1360	amino acid ABC transporter permease	147	66	138	54	72	66	163	59	2.03401e-17	1.36251e-08	0.00125643	0.00755359
VCA0505	acetyltransferase	27	12	39	26	43	38	19	14	0.000245238	0.447174	0.098397	0.530665
VCA0892	hypothetical protein	126	56	317	140	245	215	213	93	1.2636e-08	2.47312e-05	0.0106789	0.157
VCA0911	TonB system transport protein ExbB1	34	15	13	19	2	3	7	13	6.23385e-05	0.310507	0.396968	0.975769
VCA0484	hypothetical protein	25	11	14	19	16	12	6	10	0.00421427	0.301677	0.062093	0.555898
VCA0687	ferric transporter ATP-binding subunit	87	38	145	42	60	51	78	32	1.38027e-10	4.43094e-18	0.171828	0.0457169
VC0183	hypothetical protein	114	48	113	87	33	28	136	52	3.04618e-26	0.224194	0.0924286	0.103232
VCA0912	TonB system transport protein ExbD1	31	13	14	12	2	4	11	7	2.42369e-05	0.948456	0.320261	0.0438176
VCA0034	hypothetical protein	158	66	166	109	129	126	144	58	1.02859e-17	0.0471851	0.0134321	0.0827294
VC1043	long-chain fatty acid transport protein	550	226	606	321	776	783	785	307	1.05688e-81	8.9021e-07	0.105895	0.501747
VCA1062	putrescine transporter	44	18	15	19	7	7	15	14	1.01619e-10	0.653285	0.966036	0.53562
VC0868	hypothetical protein	32	13	20	18	6	4	17	13	0.00436312	0.944525	0.141159	0.230458
VCA0685	iron(III) ABC transporter substrate-binding protein	682	275	1188	324	419	273	634	238	4.0229e-85	2.79349e-50	2.11947e-40	0.421465
VC1530	hypothetical protein	53	21	20	26	16	14	23	18	0.000298193	0.514711	0.478536	0.278353
VC1644	hypothetical protein	48	19	44	32	101	92	75	22	1.10528e-11	0.646006	0.177145	1.52721e-07
VC1583	superoxide dismutase	28	11	10	16	11	11	9	10	7.84278e-06	0.124242	0.904301	0.54158
VC0142	hypothetical protein	344	133	319	182	449	429	585	177	3.47135e-19	0.0331447	0.880081	0.000134412
VCA1088	methyl-accepting chemotaxis protein	141	54	82	41	35	35	117	37	1.35658e-25	0.00274838	0.840734	0.00934328
VC0184	hypothetical protein	111	42	119	89	34	28	142	36	1.05692e-30	0.200055	0.089093	4.06193e-07
VC1359	amino acid ABC transporter ATP-binding protein	432	161	351	129	124	122	467	140	8.93332e-43	3.52323e-20	0.00115883	0.0026987
VC0701	Trp operon repressor	137	50	94	46	96	62	174	51	9.05121e-14	0.0445355	2.59409e-06	1.33953e-07
VC1298	methyl-accepting chemotaxis protein	346	126	205	91	238	202	485	129	9.10525e-77	1.31309e-13	1.50891e-09	0.0257809
VC1948	hypothetical protein	47	17	37	30	0	1	9	9	2.58352e-05	0.995991	0.196393	0.555898
VCA0881	hypothetical protein	113	39	115	65	28	22	138	28	3.13388e-15	0.120822	0.0387048	1.23318e-16
VCA1087	anti-sigma F factor antagonist	163	56	104	39	43	43	137	31	4.18038e-16	0.000420471	0.604831	3.15075e-10
VC1262	hypothetical protein	123	42	148	71	627	476	164	69	2.03069e-10	0.0420569	0.155411	0.00975866
VC1707	hypothetical protein	205	69	116	64	522	566	293	87	1.90471e-15	0.145854	0.00098126	2.72096e-07
VC0185	transposase	102	34	77	46	35	33	108	36	4.17847e-25	0.123414	0.861242	0.0223096
VC1643	methyl-accepting chemotaxis protein	151	49	151	69	100	77	251	65	1.4397e-57	2.05948e-12	0.00756189	0.000592305
VC1249	hypothetical protein	277	89	318	100	593	532	537	90	1.28807e-30	1.99203e-17	0.000809581	2.86271e-14
VCA0798	CbbY family protein	207	61	398	147	347	324	351	72	3.64138e-36	1.74673e-20	0.00254332	4.09298e-09
VCA0957	malate synthase	2819	822	394	269	185	200	2236	482	0	0.0331159	0.00404496	0.0101613
VC1325	galactoside ABC transporter periplasmic D-galactose/D-glucose-binding protein	66	19	172	64	165	145	98	23	4.77559e-27	1.69865e-10	0.798986	5.18096e-14
VCA0880	hypothetical protein	94	27	81	40	15	12	118	28	4.22892e-18	0.053942	0.25429	4.32011e-11
VC1248	methyl-accepting chemotaxis protein	675	186	492	147	418	362	1228	260	0	2.56598e-39	0.000740805	0.00119195
VC1484	ribosome modulation factor	5139	1380	6206	2012	18456	17815	9219	1970	0	1.33386e-31	0.00417348	0.00642817
VC0076	universal stress protein A	804	214	1378	583	3141	2806	1924	385	1.36626e-111	4.19654e-15	0.294316	5.47857e-06
VCA0831	hypothetical protein	1289	333	484	120	103	84	1131	249	3.35706e-86	1.31608e-16	0.0106335	1.52721e-07
VCA0628	SecA-like protein	56	14	97	37	113	106	86	16	6.18151e-56	1.16242e-13	0.00216495	8.98978e-13
VC0169	hypothetical protein	62	15	92	55	69	61	82	31	2.88053e-11	0.283153	0.241618	1.74189e-06
VC2283	sodium-dependent transporter	214	42	330	36	177	44	249	34	2.44715e-157	3.43817e-261	9.31889e-37	4.10275e-23
