# Supplementary material for: MerR and ChrR mediate blue light induced photo-oxidative stress response at the transcriptional level in Vibrio cholerae
Source: Sci Rep. 2017 Jan 18;7:40817. doi: 10.1038/srep40817 (PMC5241685; doi:10.1038/srep40817)
Supplement: Supplementary Table S4 [file srep40817-s5.xls]

## Sheet: Supplementary Table S4
Supplementary Table S4: 117 DEGs were assigned to 57 different operons (OPs).
Up-regulated OPs
Gene ID Function
OP 1
	VC0082	hypothetical protein
	VC0083	ubiquinone/menaquinone biosynthesis methyltransferase
	VC0084	hypothetical protein
	VC0085	ubiquinone biosynthesis protein UbiB
	VC0086	twin-arginine translocation protein TatA
	VC0087	sec-independent translocase
OP 2
	VC0592	3-methyl-2-oxobutanoate hydroxymethyltransferase
	VC0593	2-amino-4-hydroxy-6-hydroxymethyldihydropteridine pyrophosphokinase
OP 3
	VC0747	hypothetical protein
	VC0748	cysteine desulfurase
	VC0749	scaffold protein
	VC0750	HesB family protein
OP 4
	VC0943	lipoyl synthase
	VC0944	lipoate-protein ligase B
OP5
	VC1118	transcriptional regulator
	VC1119	short chain dehydrogenase
	VC1120	hypothetical protein
	VC1121	hypothetical protein
	VC1122	cyclopropane-fatty-acyl-phospholipid synthase
	VC1123	hypothetical protein
OP 6
	VC1254	(Fe-S)-binding protein
	VC1255	ribonucleotide-diphosphate reductase subunit beta
OP 7
	VC1570	quinol oxidase subunit II
	VC1571	quinol oxidase subunit I
OP 8
	VC1814	deoxyribodipyrimidine photolyase
	VC1815	C factor cell-cell signaling protein
OP 9
	VC1922	ATP-dependent Clp protease proteolytic subunit
OP 10
	VC2084	succinyl-CoA synthetase subunit alpha
	VC2085	succinyl-CoA synthetase subunit beta
	VC2086	dihydrolipoamide succinyltransferase
	VC2087	2-oxoglutarate dehydrogenase E1
	VC2088	succinate dehydrogenase iron-sulfur subunit
	VC2089	succinate dehydrogenase flavoprotein subunit
	VC2090	succinate dehydrogenase hydrophobic membrane anchor protein
	VC2091	succinate dehydrogenase cytochrome b556 large membrane subunit
	VC2092	type II citrate synthase
OP 11
	VC2290	Na(+)-translocating NADH-quinone reductase subunit F
	VC2291	Na(+)-translocating NADH-quinone reductase subunit E
	VC2292	Na(+)-translocating NADH-quinone reductase subunit D
	VC2293	Na(+)-translocating NADH-quinone reductase subunit C
	VC2294	Na(+)-translocating NADH-quinone reductase subunit B
	VC2295	Na(+)-translocating NADH-quinone reductase subunit A
OP 12
	VC2301	transcriptional activator
	VC2302	RNA polymerase sigma factor
	VC2303	hypothetical protein
OP 13
	VC2540	hypothetical protein
	VC2541	aromatic acid decarboxylase
	VC2542	UDP-N-acetylmuramate
OP 14
	VC2704	hypothetical protein
	VC2705	sodium/solute symporter
OP 15
	VC2758	multifunctional fatty acid oxidation complex subunit alpha
	VC2759	3-ketoacyl-CoA thiolase
OP 16
	VCA0055	hypothetical protein
	VCA0056	MerR family transcriptional regulator
	VCA0057	deoxyribodipyrimidine photolyase
	VCA0058	hypothetical protein
OP 17
	VCA0158	hypothetical protein
	VCA0159	hypothetical protein
OP 18
	VCA0781	hypothetical protein
	VCA0782	ABC transporter ATP-binding protein
OP 19
	VC0030	acetolactate synthase 2 regulatory subunit
	VC0031	acetolactate synthase 2 catalytic subunit
OP 20
	VC1132	ATP phosphoribosyltransferase
	VC1133	histidinol dehydrogenase
OP 21
	VC1422a	membrane protein
	VC1423	hypothetical protein
OP 22
	VC0092	LexA repressor
OP 23
	VC0149	cell division protein FtsX
OP 24
	VC0637	cell division protein FtsH
OP 25
	VC0643	translation initiation factor IF-2
OP 26
	VC0837	toxin co-regulated pilus biosynthesis protein F
OP 27
	VC0039	SpoOM-like protein
OP 28
	VC1220	phenylalanyl-tRNA synthetase subunit beta
OP 29
	VC1740	acyl-CoA dehydrogenase
OP 30
	VC1885	hypothetical protein
OP 31
	VC2042	histone deacetylase/AcuC/AphA family protein
	VC2044	hypothetical protein
OP 32
	VC2160	thioredoxin-dependent thiol peroxidase
OP 33
	VC2242	MesJ protein
OP 34
	VCA0105	hypothetical protein
OP 35
	VCA0538	cytochrome b561
OP 36
	VCA0783	Arylesterase
Down-regulated OPs
OP 37
	VC0183	hypothetical protein
	VC0184	hypothetical protein
	VC0185	Transposase
OP 38
	VC1247	hypothetical protein
	VC1248	methyl-accepting chemotaxis protein
OP 39
	VC1359	amino acid ABC transporter ATP-binding protein
	VC1360	amino acid ABC transporter permease
	VC1361	amino acid ABC transporter permease
OP 40
	VC1583	superoxide dismutase
	VC1584	AnkB protein
OP 41
	VCA1086	response regulator
	VCA1087	anti-sigma F factor antagonist
	VCA1088	methyl-accepting chemotaxis protein
OP 42
	VCA1090	chemoreceptor glutamine deamidase CheD
	VCA1091	chemotaxis protein CheR
	VCA1092	methyl-accepting chemotaxis protein
OP 43
	VC0701	Trp operon repressor
OP 44
	VC0076	universal stress protein A
OP 45
	VC1483	3-hydroxydecanoyl-ACP dehydratase
OP 46
	VC1861	amino acid ABC transporter permease
OP 47
	VC1948	hypothetical protein
OP 48
	VC2530	sigma-54 modulation protein
OP 49
	VCA0031	methyl-accepting chemotaxis protein
OP 50
	VCA0221	lactonizing lipase
OP 51
	VCA0619	hypothetical protein
OP 52
	VCA0687	ferric transporter ATP-binding subunit
OP 53
	VCA0739	hypothetical protein
OP 54
	VCA0880	hypothetical protein
	VCA0881	hypothetical protein
OP 55
	VCA0831	hypothetical protein
OP 56
	VCA0911	TonB system transport protein ExbB1
	VCA0912	TonB system transport protein ExbD1
OP 57
	VCA1062	putrescine transporter
