# Supplementary material for: MerR and ChrR mediate blue light induced photo-oxidative stress response at the transcriptional level in Vibrio cholerae
Source: Sci Rep. 2017 Jan 18;7:40817. doi: 10.1038/srep40817 (PMC5241685; doi:10.1038/srep40817)
Supplement: Supplementary Table S5 [file srep40817-s6.xls]

## Sheet: Supplementary Table S5
Supplementary Table S5: Significantly enriched up- (UR) and down-regulated (DR) DEGs GO terms under biological process (BP), molecular function (MF) and cellular compartment (CC) categories (p<0.05).
GO term classification	GO term category	GO term ID	# of DEGs assigned	# of Total genes	p-value	up- or down-regulated
protein-chromophore linkage	BP	GO:0018298	3	3	0.0443	UR
fatty acid beta-oxidation	BP	GO:0006635	4	6	0.0134	UR
tricarboxylic acid cycle	BP	GO:0006099	9	20	3.06e-06	UR
aerobic respiration	BP	GO:0009060	10	23	5.86e-07	UR
monocarboxylic acid catabolic process	BP	GO:0072329	5	15	0.0341	UR
cellular respiration	BP	GO:0045333	13	43	1.38e-07	UR
DNA repair	BP	GO:0006281	9	63	0.0351	UR
generation of precursor metabolites and energy	BP	GO:0006091	13	101	0.00245	UR
response to stress	BP	GO:0006950	14	120	0.00315	UR
oxidation-reduction process	BP	GO:0055114	32	305	1.24e-08	UR
carboxylic acid metabolic process	BP	GO:0019752	27	310	3.38e-05	UR
single-organism metabolic process	BP	GO:0044710	61	939	2.36e-10	UR
small molecule metabolic process	BP	GO:0044281	31	505	0.00581	UR
metabolic process	BP	GO:0008152	83	1817	3.92e-08	UR
organic substance metabolic process	BP	GO:0071704	64	1417	0.000461	UR
primary metabolic process	BP	GO:0044238	57	1268	0.0049	UR
single-organism process	BP	GO:0044699	72	1616	4.2e-05	UR
cellular metabolic process	BP	GO:0044237	60	1359	0.00386	UR
DNA photolyase activity	MF	GO:0003913	4	4	0.00248	UR
NADH dehydrogenase activity	MF	GO:0003954	6	11	0.000343	UR
acid-thiol ligase activity	MF	GO:0016878	4	8	0.0365	UR
succinate dehydrogenase activity	MF	GO:0000104	4	8	0.0365	UR
2 iron, 2 sulfur cluster binding	MF	GO:0051537	5	16	0.0416	UR
oxidoreductase activity	MF	GO:0016491	25	263	1.99e-05	UR
cation binding	MF	GO:0043169	23	352	0.0378	UR
catalytic activity	MF	GO:0003824	70	1564	6.82e-05	UR
plasma membrane succinate dehydrogenase complex	CC	GO:0045282	4	4	0.000359	UR
plasma membrane respiratory chain	CC	GO:0070470	4	5	0.000859	UR
respiratory chain	CC	GO:0070469	4	7	0.00316	UR
oxidoreductase complex	CC	GO:1990204	5	23	0.0317	UR
membrane protein complex	CC	GO:0098796	8	54	0.00917	UR
plasma membrane	CC	GO:0005886	21	304	0.00545	UR
cell periphery	CC	GO:0071944	23	355	0.00623	UR
amino acid transmembrane transport	BP	GO:0003333	5	32	0.0171	DR
organic acid transmembrane transport	BP	GO:1903825	5	35	0.0261	DR
chemotaxis	BP	GO:0006935	9	74	7.35e-05	DR
response to external stimulus	BP	GO:0009605	9	99	0.000819	DR
response to chemical	BP	GO:0042221	10	117	0.000345	DR
locomotion	BP	GO:0040011	9	113	0.0024	DR
ion transmembrane transport	BP	GO:0034220	9	128	0.00649	DR
response to stimulus	BP	GO:0050896	13	336	0.0354	DR
amine transmembrane transporter activity	MF	GO:0005275	4	21	0.0471	DR
amino acid transmembrane transporter activity	MF	GO:0015171	5	38	0.0346	DR
integral component of membrane	CC	GO:0016021	15	473	0.0106	DR
membrane part	CC	GO:0044425	15	488	0.015	DR
