# Supplementary material for: MerR and ChrR mediate blue light induced photo-oxidative stress response at the transcriptional level in Vibrio cholerae
Source: Sci Rep. 2017 Jan 18;7:40817. doi: 10.1038/srep40817 (PMC5241685; doi:10.1038/srep40817)
Supplement: Supplementary Table S6 [file srep40817-s7.xls]

## Sheet: Supplementary Table S6
Supplementary Table S6: Annotation of the hypothetical genes using Annocript pipeline (e-value < 10−5).
Transcript Name		High-scoring Segment Pairs (HSP)			Hit Length (a.a.)	Query coverage (%)	Hit coverage (%)	Description
	Transcript Length (bp)	UniRef90 ID	Length (bp)	e-value					Biological process (BP) ID	BP Description	Molecular function (MF) ID	MF Description	Cellular components (CC) ID	CC Description
VC2303	582	A0A085QK30	579	3e-138	193	99.4845	100	ATP-dependent protease La domain protein	-	-	GO:0004176	ATP-dependent peptidase activity	-	-
VC1647	1764	A0A085TBV5	1761	0	587	99.8299	100	Bacterial extracellular solute-binding s 5 Middle family protein	-	-	-	-	-	-
VCA0523	1170	Q9KM65	1167	0	389	99.7436	100	CAI-1 autoinducer synthase	GO:0009058	biosynthetic process	GO:0030170]---[GO:0008483]---[GO:0016746	pyridoxal phosphate binding]---[transaminase activity]---[transferase activity, transferring acyl groups	-	-
VC1812	420	C2HSR3	393	5e-92	131	93.5714	100	Cell division inhibitor	GO:0051301	cell division	-	-	-	-
VC0114	549	A5F4H7	546	3e-101	182	99.4536	100	Der GTPase-activating protein YihI	GO:0042254	ribosome biogenesis	GO:0005096	GTPase activator activity	-	-
VC0082	1542	Q9KVQ7	1539	0	513	99.8054	100	DNA recombination protein RmuC homolog	GO:0006310	DNA recombination	-	-	-	-
VCA0090	894	A0A085TBB0	855	0	297	95.6376	95.9596	EamA-like transporter family protein	-	-	-	-	GO:0016021	integral to membrane
VC1120	1281	A0A085T9Q2	1275	0	425	99.5316	100	Flavin containing amine oxidoreductase family protein	-	-	-	-	-	-
VCA0781	2448	A0A085T7Y4	2445	0	815	99.8775	100	FtsX-like permease family protein	-	-	-	-	GO:0016021]---[GO:0005886	integral to membrane]---[plasma membrane
VC2044	333	D2YDR9	330	2e-72	110	99.0991	100	Glutaredoxin	GO:0045454	cell redox homeostasis	GO:0009055]---[GO:0015035	electron carrier activity]---[protein disulfide oxidoreductase activity	GO:0005623	cell
VC1096	948	D0IFW4	942	0	314	99.3671	100	Glutathione S-transferase omega	-	-	GO:0004364	glutathione transferase activity	-	-
VCA0645	381	A0A086SL77	378	5e-88	126	99.2126	100	Glyoxalase family protein	-	-	-	-	-	-
VC0747	567	Q9KTY3	519	9e-123	173	91.5344	100	HTH-type transcriptional regulator IscR	GO:0006351	transcription, DNA-dependent	GO:0051537]---[GO:0003690]---[GO:0005506]---[GO:0003700	2 iron, 2 sulfur cluster binding]---[double-stranded DNA binding]---[iron ion binding]---[sequence-specific DNA binding transcription factor activity	-	-
VC1311	879	A0A085SHE2	876	5e-162	292	99.6587	100	Inner membrane transporter rhtA	-	-	-	-	GO:0016021	integral to membrane
VCA0058	921	A0A085QGY8	918	0	306	99.6743	100	L D-transpeptidase catalytic domain protein	-	-	GO:0016740	transferase activity	-	-
VC0426	384	A0A085SEZ2	381	3e-87	127	99.2188	100	Membrane protein	-	-	-	-	-	-
VCA0186	378	M5NC05	375	1e-76	125	99.2063	100	NADH ubiquinone oxidoreductase subunit 2	-	-	-	-	-	-
VC1811	474	A0A085TCR1	471	2e-111	157	99.3671	100	NYN domain protein	-	-	-	-	-	-
VC0183	2112	A0A0H3Q8W4	2109	0	703	99.858	100	Phage Integrase	GO:0015074]---[GO:0006310	DNA integration]---[DNA recombination	GO:0003677	DNA binding	-	-
VCA0689	348	A0A085QWC3	345	2e-75	115	99.1379	100	Phasin family protein	-	-	-	-	-	-
VC1605a	234	A0A085SFT6	228	2e-50	77	97.4359	98.7013	Putative cation transport ATPase	-	-	-	-	-	-
VCA0902	837	A0A085TEU8	834	0	278	99.6416	100	Putative lipoprotein	-	-	-	-	-	-
VC0005	258	Q9KVY3	255	5e-56	85	98.8372	100	Putative membrane protein insertion efficiency factor	-	-	-	-	GO:0005886	plasma membrane
VCA0034	873	D0HDF7	828	0	276	94.8454	100	Putative uncharacterized protein	-	-	GO:0016301	kinase activity	-	-
VCA0619	369	D0IJ45	363	7e-80	122	98.374	99.1803	Putative uncharacterized protein	-	-	GO:0016829	lyase activity	-	-
VCA0779	1434	A0A085T7Z1	1431	0	478	99.7908	100	Pyridine nucleotide-disulfide oxidoreductase family protein	-	-	GO:0016491	oxidoreductase activity	-	-
VC0084	624	A0A085QTH5	603	1e-133	201	96.6346	100	SCP-2 sterol transfer family protein	-	-	-	-	-	-
VC1191	399	A0A085T8I7	396	2e-88	132	99.2481	100	Superfamily II DNA and RNA helicase	-	-	GO:0004386	helicase activity	-	-
VCA0113	477	A0A085TB81	474	1e-110	158	99.3711	100	Type VI secretion lipofamily protein	-	-	-	-	-	-
VC1358	672	Q9KSA1	669	7e-124	223	99.5536	100	Uncharacterized membrane protein VC_1358	-	-	-	-	GO:0016021]---[GO:0005886	integral to membrane]---[plasma membrane
VC0169	168	Q9KVH7	165	2e-29	55	98.2143	100	Uncharacterized protein	-	-	-	-	-	-
VCA0831	195	A0A0E4CFG8	192	1e-37	64	98.4615	100	Uncharacterized protein	-	-	-	-	-	-
VCA0880	381	F7YT17	378	5e-85	126	99.2126	100	Uncharacterized protein	-	-	-	-	-	-
VC1249	513	D2YAX4	510	4e-110	170	99.4152	100	Uncharacterized protein	GO:0008152	metabolic process	GO:0016597	amino acid binding	-	-
VC1707	204	A0A085TH36	198	2e-38	66	97.0588	100	Uncharacterized protein	-	-	-	-	-	-
VC1262	177	A0A0F0BH93	174	5e-32	58	98.3051	100	Uncharacterized protein	-	-	GO:0008168	methyltransferase activity	-	-
VCA0881	396	F7YT16	393	8e-91	131	99.2424	100	Uncharacterized protein	-	-	-	-	-	-
VC1948	192	Q9KQQ0	189	8e-38	63	98.4375	100	Uncharacterized protein	-	-	-	-	-	-
VC0184	1689	M7R607	1686	0	562	99.8224	100	Uncharacterized protein	-	-	-	-	-	-
VC0142	369	A0A085SIX3	366	1e-74	122	99.187	100	Uncharacterized protein	-	-	-	-	-	-
VC1644	1245	A0A085TBG2	1188	0	396	95.4217	100	Uncharacterized protein	-	-	-	-	-	-
VC1530	162	A0A0H3AGE1	159	1e-28	53	98.1481	100	Uncharacterized protein	-	-	-	-	-	-
VC0868	213	A0A085T6W0	204	1e-41	68	95.7746	100	Uncharacterized protein	-	-	-	-	-	-
VCA0484	288	A0A0H3AFV3	246	9e-52	95	85.4167	86.3158	Uncharacterized protein	-	-	-	-	-	-
VCA0892	399	Q9KL56	396	5e-75	132	99.2481	100	Uncharacterized protein	-	-	-	-	-	-
VC2221	141	S7JDX1	138	1e-21	46	97.8723	100	Uncharacterized protein	-	-	-	-	-	-
VCA0201	879	A0A0H3ADZ4	876	0	292	99.6587	100	Uncharacterized protein	-	-	-	-	-	-
VCA0789	588	A0A085T852	585	2e-122	195	99.4898	100	Uncharacterized protein	-	-	-	-	-	-
VCA0935	357	Q9KL14	354	5e-83	118	99.1597	100	Uncharacterized protein	-	-	-	-	-	-
VC1247	396	D2YKT0	393	3e-85	131	99.2424	100	Uncharacterized protein	-	-	-	-	-	-
VCA0858	144	A0A0H3AGN3	141	7e-25	47	97.9167	100	Uncharacterized protein	-	-	-	-	-	-
VC2357	234	A0A0H3AM62	231	2e-45	77	98.7179	100	Uncharacterized protein	-	-	-	-	-	-
VCA0738	1161	Q9KLK5	1158	0	413	99.7416	93.4625	Uncharacterized protein	-	-	-	-	-	-
VC0228	960	A0A0H3AKK6	957	0	319	99.6875	100	Uncharacterized protein	-	-	-	-	-	-
VCA0158	201	A0A085PIZ1	195	2e-38	65	97.0149	100	Uncharacterized protein	-	-	-	-	-	-
VCA0105	285	C3LUC9	282	3e-57	94	98.9474	100	Uncharacterized protein	-	-	GO:0046872	metal ion binding	-	-
VC1541	984	A0A085T967	981	0	327	99.6951	100	Uncharacterized protein	-	-	-	-	-	-
VC0057	276	C3LPQ0	273	3e-56	91	98.913	100	Uncharacterized protein	-	-	-	-	-	-
VC2540	393	Q9KP39	390	3e-76	130	99.2366	100	Uncharacterized protein	-	-	-	-	-	-
VC1885	576	A0A085TCT6	573	7e-121	191	99.4792	100	Uncharacterized protein	-	-	-	-	-	-
VC1964	876	D2YGJ3	873	5e-163	290	99.6575	100	Uncharacterized protein	-	-	-	-	-	-
VCA0185	228	A0A085PJ33	225	5e-44	75	98.6842	100	Uncharacterized protein	-	-	-	-	-	-
VC1793	378	A0A0H3ALT4	375	8e-84	125	99.2063	100	Uncharacterized protein	-	-	-	-	-	-
VC1637	408	D2YCC0	399	6e-73	133	97.7941	100	Uncharacterized protein	-	-	-	-	-	-
VCA0159	942	C3LUI3	939	0	313	99.6815	100	Uncharacterized protein	GO:0006950	response to stress	-	-	-	-
VC1816	216	A0A085RZE5	213	2e-45	71	98.6111	100	Uncharacterized protein	-	-	-	-	-	-
VC1810	204	A0A085SCY6	201	3e-37	67	98.5294	100	Uncharacterized protein	-	-	-	-	-	-
VC2704	267	Q7MGV3	264	1e-51	88	98.8764	100	Uncharacterized protein	-	-	-	-	-	-
VCA0809	1551	C3LW73	1548	0	516	99.8066	100	Uncharacterized protein	GO:0006281	DNA repair	GO:0003913	DNA photolyase activity	-	-
VC1423	735	A0A085T467	732	4e-124	244	99.5918	100	Uncharacterized protein	-	-	-	-	-	-
VC0666	252	A0A0H3AM40	249	1e-29	104	98.8095	79.8077	Uncharacterized protein	-	-	-	-	-	-
VC1271	717	A0A085PKP9	672	1e-148	224	93.7238	100	Uncharacterized protein	-	-	-	-	-	-
VC1389	180	C2HXZ4	177	3e-34	59	98.3333	100	Uncharacterized protein	-	-	-	-	-	-
VC1123	540	A0A085R6J7	498	5e-99	179	92.2222	92.7374	Uncharacterized protein	-	-	-	-	-	-
VC1121	810	A0A085T9P9	807	0	269	99.6296	100	Uncharacterized protein	-	-	-	-	-	-
VCA0055	969	A0A085TBB2	951	0	317	98.1424	100	Uncharacterized protein	-	-	-	-	-	-
VCA0739	306	Q9KLK4	303	7e-57	101	99.0196	100	UPF0213 protein VC_A0739	-	-	-	-	-	-
