# Supplementary material for: MerR and ChrR mediate blue light induced photo-oxidative stress response at the transcriptional level in Vibrio cholerae
Source: Sci Rep. 2017 Jan 18;7:40817. doi: 10.1038/srep40817 (PMC5241685; doi:10.1038/srep40817)
Supplement: Supplementary Table S7 [file srep40817-s8.xlsx]

## Sheet: Supplementary Table S7
Supplementary Table S7 : The domain compositions of all V. cholerae proteins in the Conserved Domains Database (e-value ≤ 10−5) .
		Alignment
Gene ID	Hit type	From	To	e-value	Bitscore	Accession	Short name
VC0002	multi-dom	2	141	2.79095e-11	58.5784	PRK10953	cysJ
VC0002	multi-dom	4	141	2.81181e-19	81.3104	COG0369	CysJ
VC0002	multi-dom	2	141	1.91686e-19	82.052	TIGR01931	cysJ
VC0002	specific	4	136	1.48905e-25	93.2033	pfam00258	Flavodoxin_1
VC0002	specific	2	144	5.13226e-35	117.482	COG0716	FldA
VC0002	specific	1	144	8.56184e-92	260.92	PRK09004	PRK09004
VC0002	superfamily	1	144	8.56184e-92	260.92	cl00438	FMN_red superfamily
VC0003	non-specific	225	387	4.30807e-06	46.0705	COG0218	EngB
VC0003	specific	228	325	1.14311e-29	110.357	pfam01926	MMR_HSR1
VC0003	specific	16	130	1.4902e-53	174.048	pfam10396	TrmE_N
VC0003	superfamily	16	130	1.4902e-53	174.048	cl11057	TrmE_N superfamily
VC0003	specific	224	387	7.32606e-80	243.556	cd04164	trmE
VC0003	superfamily	224	387	7.32606e-80	243.556	cl21455	P-loop_NTPase superfamily
VC0003	multi-dom	21	464	7.45902e-101	307.49	TIGR00450	mnmE_trmE_thdF
VC0003	multi-dom	133	461	8.59992e-162	458.458	pfam12631	MnmE_helical
VC0003	multi-dom	11	464	0	702.637	PRK05291	trmE
VC0003	multi-dom	11	464	0	660.407	COG0486	MnmE
VC0004	non-specific	333	529	3.05517e-48	169.148	PRK01315	PRK01315
VC0004	specific	352	531	1.53429e-100	299.747	pfam02096	60KD_IMP
VC0004	specific	67	328	3.31904e-101	304.95	pfam14849	YidC_periplas
VC0004	specific	351	529	1.66479e-105	312.494	TIGR03592	yidC_oxa1_cterm
VC0004	specific	248	541	1.1131e-113	338.656	COG0706	YidC
VC0004	superfamily	248	541	1.1131e-113	338.656	cl00489	60KD_IMP superfamily
VC0004	specific	3	350	3.05949e-133	390.538	TIGR03593	yidC_nterm
VC0004	superfamily	3	350	3.05949e-133	390.538	cl24006	YidC_periplas superfamily
VC0004	multi-dom	1	541	0	712.413	PRK01318	PRK01318
VC0005	non-specific	13	77	1.28267e-29	99.0703	TIGR00278	TIGR00278
VC0005	specific	14	75	1.11526e-37	119.002	pfam01809	Haemolytic
VC0005	specific	1	85	1.35348e-38	122.383	PRK00041	PRK00041
VC0005	specific	3	77	3.80293e-39	123.587	COG0759	YidD
VC0005	superfamily	3	77	3.80293e-39	123.587	cl00506	Haemolytic superfamily
VC0006	non-specific	5	114	8.08731e-25	89.2952	TIGR00188	rnpA
VC0006	specific	6	118	6.27981e-35	115.065	COG0594	RnpA
VC0006	specific	6	112	1.60755e-36	118.822	pfam00825	Ribonuclease_P
VC0006	specific	1	114	1.21009e-67	197.873	PRK01732	rnpA
VC0006	superfamily	1	114	1.21009e-67	197.873	cl00457	Ribonuclease_P superfamily
VC0007	specific	3	44	8.58214e-11	49.0495	TIGR01030	rpmH_bact
VC0007	specific	3	44	2.43132e-12	52.6865	COG0230	RpmH
VC0007	specific	3	44	8.25907e-13	53.9523	pfam00468	Ribosomal_L34
VC0007	specific	2	44	7.05468e-13	54.0155	PRK00399	rpmH
VC0007	superfamily	2	44	7.05468e-13	54.0155	cl00370	Ribosomal_L34 superfamily
VC0008	multi-dom	26	211	4.86722e-07	46.5977	smart00382	AAA
VC0008	non-specific	1	198	9.71904e-09	52.2598	PRK13540	PRK13540
VC0008	multi-dom	29	197	2.13559e-09	53.7856	pfam13304	AAA_21
VC0008	non-specific	12	197	3.21865e-21	86.6437	TIGR01189	ccmA
VC0008	specific	17	168	7.65253e-45	146.257	pfam00005	ABC_tran
VC0008	multi-dom	2	242	4.09637e-87	257.451	TIGR03005	ectoine_ehuA
VC0008	multi-dom	1	242	5.05454e-108	310.101	PRK09493	glnQ
VC0008	specific	2	217	8.71531e-123	346.439	cd03262	ABC_HisP_GlnQ
VC0008	superfamily	2	217	8.71531e-123	346.439	cl21455	P-loop_NTPase superfamily
VC0008	multi-dom	1	242	1.90049e-147	409.975	COG1126	GlnQ
VC0009	specific	33	219	5.37237e-11	58.0694	pfam00528	BPD_transp_1
VC0009	specific	19	207	5.64099e-21	85.0228	cd06261	TM_PBP2
VC0009	non-specific	12	112	9.89345e-22	84.5063	TIGR01726	HEQRo_perm_3TM
VC0009	non-specific	19	216	1.36767e-26	100.895	PRK15069	PRK15069
VC0009	superfamily	19	216	1.36767e-26	100.895	cl00427	TM_PBP2 superfamily
VC0009	multi-dom	3	217	5.41152e-40	135.366	TIGR03003	ectoine_ehuD
VC0009	multi-dom	9	219	7.21604e-61	188.805	PRK15100	PRK15100
VC0009	multi-dom	1	221	3.3815e-76	227.773	COG0765	HisM
VC0010	multi-dom	18	242	2.42434e-42	143.266	TIGR01096	3A0103s03R
VC0010	multi-dom	19	246	1.99139e-51	167.487	COG0834	HisJ
VC0010	multi-dom	24	242	4.05563e-63	195.625	smart00062	PBPb
VC0010	multi-dom	25	244	3.26952e-67	205.995	pfam00497	SBP_bac_3
VC0010	multi-dom	19	248	1.56767e-70	216.127	PRK11260	PRK11260
VC0010	specific	23	247	1.46194e-125	354.349	cd13709	PBP2_YxeM
VC0010	superfamily	23	247	1.46194e-125	354.349	cl21456	Periplasmic_Binding_Protein_Type_2 superfamily
VC0012	multi-dom	171	290	3.36154e-08	51.2201	smart00382	AAA
VC0012	non-specific	388	455	2.25136e-12	62.4868	PRK06030	PRK06030
VC0012	specific	8	70	1.61092e-18	78.0711	pfam11638	DnaA_N
VC0012	superfamily	8	70	1.61092e-18	78.0711	cl13142	DnaA_N superfamily
VC0012	non-specific	117	368	1.43014e-18	83.299	PRK06893	PRK06893
VC0012	specific	152	295	1.17826e-18	81.4235	cd00009	AAA
VC0012	specific	380	448	3.46387e-38	132.247	smart00760	Bac_DnaA_C
VC0012	specific	381	448	3.45878e-39	134.836	pfam08299	Bac_DnaA_C
VC0012	specific	381	470	1.69202e-43	146.891	cd06571	Bac_DnaA_C
VC0012	superfamily	381	470	1.69202e-43	146.891	cl07055	Bac_DnaA_C superfamily
VC0012	specific	138	355	4.2999e-127	366.653	pfam00308	Bac_DnaA
VC0012	superfamily	138	355	4.2999e-127	366.653	cl21455	P-loop_NTPase superfamily
VC0012	multi-dom	11	470	0	709.683	TIGR00362	DnaA
VC0012	multi-dom	8	472	0	702.276	PRK00149	dnaA
VC0012	multi-dom	11	468	0	572.307	COG0593	DnaA
VC0013	specific	1	119	1.94607e-44	147.832	pfam00712	DNA_pol3_beta
VC0013	multi-dom	1	366	6.91874e-120	350.095	TIGR00663	dnan
VC0013	multi-dom	17	362	4.0249e-136	390.415	smart00480	POL3Bc
VC0013	multi-dom	1	366	5.46002e-140	400.889	COG0592	DnaN
VC0013	specific	1	365	3.62336e-154	436.942	cd00140	beta_clamp
VC0013	superfamily	1	365	3.62336e-154	436.942	cl21574	beta_clamp superfamily
VC0013	multi-dom	1	366	0	515.835	PRK05643	PRK05643
VC0014	specific	6	195	2.40465e-07	49.4146	pfam13476	AAA_23
VC0014	multi-dom	3	331	2.80139e-26	109.289	pfam02463	SMC_N
VC0014	non-specific	3	361	5.68219e-36	130.495	cd03242	ABC_RecF
VC0014	superfamily	3	361	5.68219e-36	130.495	cl21455	P-loop_NTPase superfamily
VC0014	multi-dom	1	360	3.62131e-135	388.636	TIGR00611	recf
VC0014	multi-dom	1	362	2.78822e-156	441.905	PRK00064	recF
VC0014	multi-dom	1	362	1.41243e-158	447.823	COG1195	RecF
VC0015	specific	420	533	1.27091e-14	68.5025	pfam01751	Toprim
VC0015	specific	36	171	1.27366e-16	74.6054	cd00075	HATPase_c
VC0015	specific	32	171	3.78201e-18	79.2584	pfam02518	HATPase_c
VC0015	specific	32	171	1.41143e-19	83.467	smart00387	HATPase_c
VC0015	superfamily	32	171	1.41143e-19	83.467	cl00075	HATPase_c superfamily
VC0015	specific	732	794	2.21188e-43	149.428	pfam00986	DNA_gyraseB_C
VC0015	superfamily	732	794	2.21188e-43	149.428	cl03055	DNA_gyraseB_C superfamily
VC0015	specific	221	378	5.35597e-67	218.63	pfam00204	DNA_gyraseB
VC0015	specific	220	378	4.86106e-77	245.163	cd00822	TopoII_Trans_DNA_gyrase
VC0015	superfamily	220	378	4.86106e-77	245.163	cl02783	TopoII_MutL_Trans superfamily
VC0015	specific	419	533	1.54621e-79	249.494	cd03366	TOPRIM_TopoIIA_GyrB
VC0015	superfamily	419	533	1.54621e-79	249.494	cl00718	TOPRIM superfamily
VC0015	multi-dom	1	805	0	1612.85	PRK14939	gyrB
VC0015	multi-dom	5	805	0	1098.94	TIGR01059	gyrB
VC0015	multi-dom	1	805	0	1089.86	COG0187	GyrB
VC0015	multi-dom	35	797	0	793.298	smart00433	TOP2c
VC0018	non-specific	44	137	1.72767e-22	84.2185	pfam00011	HSP20
VC0018	multi-dom	1	137	4.45752e-42	135.197	COG0071	IbpA
VC0018	specific	36	123	9.25668e-47	145.368	cd06470	ACD_IbpA-B_like
VC0018	non-specific	1	137	5.67419e-63	188.097	PRK10743	PRK10743
VC0018	superfamily	1	137	5.67419e-63	188.097	cl00175	alpha-crystallin-Hsps_p23-like superfamily
VC0019	non-specific	181	378	7.55638e-10	58.6534	TIGR03947	viomycin_VioD
VC0019	non-specific	87	300	1.38041e-11	63.9877	PRK03967	PRK03967
VC0019	multi-dom	64	408	1.3325e-16	79.2347	TIGR01141	hisC
VC0019	multi-dom	34	391	1.15256e-28	113.935	pfam00155	Aminotran_1_2
VC0019	specific	55	407	5.03097e-48	165.977	cd00609	AAT_like
VC0019	superfamily	55	407	5.03097e-48	165.977	cl18945	AAT_I superfamily
VC0019	multi-dom	1	416	0	830.652	PRK09440	avtA
VC0019	multi-dom	1	417	0	809.376	COG3977	AvtA
VC0020	specific	583	677	2.29995e-09	54.5071	smart00836	DALR_1
VC0020	specific	582	677	3.1735e-10	56.8863	pfam05746	DALR_1
VC0020	superfamily	582	677	3.1735e-10	56.8863	cl12020	Anticodon_Ia_like superfamily
VC0020	specific	5	547	0	791.206	pfam02092	tRNA_synt_2f
VC0020	superfamily	5	547	0	791.206	cl21469	HDc superfamily
VC0020	multi-dom	2	688	0	1013.89	PRK01233	glyS
VC0020	multi-dom	1	688	0	1004.05	COG0751	GlyS
VC0020	multi-dom	3	687	0	930.751	TIGR00211	glyS
VC0021	multi-dom	33	327	1.0015e-167	491.45	PRK14908	PRK14908
VC0021	specific	29	317	0	644.859	PRK09348	glyQ
VC0021	superfamily	29	317	0	644.859	cl00268	class_II_aaRS-like_core superfamily
VC0021	specific	28	327	0	622.402	COG0752	GlyQ
VC0021	specific	34	315	0	616.371	pfam02091	tRNA-synt_2e
VC0021	specific	32	326	0	575.25	TIGR00388	glyQ
VC0021	specific	33	317	0	566.589	cd00733	GlyRS_alpha_core
VC0022	specific	123	194	4.23589e-16	68.1853	pfam01169	UPF0016
VC0022	superfamily	123	194	4.23589e-16	68.1853	cl03125	UPF0016 superfamily
VC0022	specific	26	96	6.67047e-18	73.1929	pfam01169	UPF0016
VC0022	superfamily	26	96	6.67047e-18	73.1929	cl03125	UPF0016 superfamily
VC0022	multi-dom	17	200	5.21547e-60	184.839	COG2119	Gdt1
VC0024	specific	10	77	5.65569e-21	76.8199	pfam01206	TusA
VC0024	specific	9	80	3.04134e-28	95.4436	COG0425	TusA
VC0024	non-specific	11	79	6.86626e-38	119.771	cd03423	SirA
VC0024	specific	1	81	1.47055e-53	159.417	PRK00299	PRK00299
VC0024	superfamily	1	81	1.47055e-53	159.417	cl00436	SirA_YedF_YeeD superfamily
VC0026	specific	159	268	1.24356e-09	54.1793	pfam00107	ADH_zinc_N
VC0026	multi-dom	33	177	2.56602e-16	76.2728	smart00829	PKS_ER
VC0026	multi-dom	29	326	4.41162e-25	101.652	PRK13771	PRK13771
VC0026	multi-dom	2	325	1.89784e-77	238.786	COG0604	Qor
VC0026	specific	2	324	0	533.268	cd08288	MDR_yhdh
VC0026	superfamily	2	324	0	533.268	cl16912	MDR superfamily
VC0026	multi-dom	3	326	0	507.867	TIGR02823	oxido_YhdH
VC0027	non-specific	27	309	1.02251e-16	79.5024	COG0031	CysK
VC0027	non-specific	324	414	1.16802e-24	96.5716	pfam00585	Thr_dehydrat_C
VC0027	specific	419	508	3.80202e-29	108.898	pfam00585	Thr_dehydrat_C
VC0027	specific	428	508	1.15418e-38	134.216	cd04907	ACT_ThrD-I_2
VC0027	superfamily	428	508	1.15418e-38	134.216	cl09141	ACT superfamily
VC0027	specific	333	417	3.86273e-43	146.539	cd04906	ACT_ThrD-I_1
VC0027	superfamily	333	417	3.86273e-43	146.539	cl09141	ACT superfamily
VC0027	non-specific	27	313	2.82845e-65	212.79	TIGR02991	ectoine_eutB
VC0027	multi-dom	27	311	1.66417e-79	249.144	pfam00291	PALP
VC0027	non-specific	12	333	7.18392e-88	271.994	PRK08638	PRK08638
VC0027	specific	12	315	8.44735e-143	411.495	cd01562	Thr-dehyd
VC0027	superfamily	12	315	8.44735e-143	411.495	cl00342	Trp-synth-beta_II superfamily
VC0027	multi-dom	4	346	4.52715e-161	459.374	COG1171	IlvA
VC0027	multi-dom	7	509	0	1000.81	PRK09224	PRK09224
VC0027	multi-dom	10	508	0	802.413	TIGR01124	ilvA_2Cterm
VC0028	specific	2	613	0	1413.83	PRK12448	PRK12448
VC0028	superfamily	2	613	0	1413.83	cl00340	ILVD_EDD superfamily
VC0028	specific	1	611	0	922.317	COG0129	IlvD
VC0028	non-specific	24	607	0	874.047	TIGR00110	ilvD
VC0028	specific	34	604	0	860.469	pfam00920	ILVD_EDD
VC0029	specific	42	275	8.78102e-54	174.078	pfam01063	Aminotran_4
VC0029	multi-dom	17	314	1.74742e-62	200.759	PRK13357	PRK13357
VC0029	specific	13	304	2.31676e-106	310.479	COG0115	IlvE
VC0029	specific	29	302	2.05874e-117	338.401	cd01557	BCAT_beta_family
VC0029	specific	8	314	0	562.461	PRK06606	PRK06606
VC0029	superfamily	8	314	0	562.461	cl00224	PLPDE_IV superfamily
VC0029	specific	17	314	0	545.803	TIGR01122	ilvE_I
VC0030	specific	12	71	4.65992e-19	72.2003	pfam13710	ACT_5
VC0030	specific	1	75	2.45863e-35	113.817	PRK11152	ilvM
VC0030	specific	1	94	1.01903e-36	117.604	COG3978	IlvM
VC0030	superfamily	1	94	1.01903e-36	117.604	cl09141	ACT superfamily
VC0031	specific	187	322	4.61468e-51	170.048	pfam00205	TPP_enzyme_M
VC0031	superfamily	187	322	4.61468e-51	170.048	cl22435	TPP_enzyme_M superfamily
VC0031	specific	3	167	8.3483e-56	183.978	pfam02776	TPP_enzyme_N
VC0031	specific	5	159	1.83639e-60	195.443	cd07035	TPP_PYR_POX_like
VC0031	superfamily	5	159	1.83639e-60	195.443	cl11410	TPP_enzyme_PYR superfamily
VC0031	specific	375	523	1.48214e-64	205.893	pfam02775	TPP_enzyme_C
VC0031	specific	358	538	2.37013e-105	312.51	cd02015	TPP_AHAS
VC0031	superfamily	358	538	2.37013e-105	312.51	cl01629	TPP_enzymes superfamily
VC0031	multi-dom	1	548	0	1113.03	PRK08978	PRK08978
VC0031	multi-dom	1	544	0	689	COG0028	IlvB
VC0031	multi-dom	1	545	0	675.286	TIGR00118	acolac_lg
VC0032	specific	195	387	2.74977e-07	48.6815	cd00009	AAA
VC0032	specific	404	493	2.76912e-37	130.973	pfam13335	Mg_chelatase_C
VC0032	superfamily	404	493	2.76912e-37	130.973	cl16243	Mg_chelatase_C superfamily
VC0032	specific	21	142	1.11187e-65	206.903	pfam13541	ChlI
VC0032	superfamily	21	142	1.11187e-65	206.903	cl21678	ChlI superfamily
VC0032	specific	190	394	4.32368e-127	367.624	pfam01078	Mg_chelatase
VC0032	superfamily	190	394	4.32368e-127	367.624	cl21455	P-loop_NTPase superfamily
VC0032	multi-dom	15	498	0	719.787	COG0606	YifB
VC0032	multi-dom	1	502	0	677.083	PRK09862	PRK09862
VC0032	multi-dom	6	493	0	669.243	TIGR00368	TIGR00368
VC0033	non-specific	75	224	5.84116e-09	51.9632	TIGR00530	AGP_acyltrn
VC0033	non-specific	73	203	4.72541e-11	58.0587	pfam01553	Acyltransferase
VC0033	specific	85	226	2.15195e-21	85.8698	smart00563	PlsC
VC0033	multi-dom	20	283	3.11183e-41	141.972	COG0204	PlsC
VC0033	specific	61	250	1.36735e-45	151.237	cd07990	LPLAT_LCLAT1-like
VC0033	superfamily	61	250	1.36735e-45	151.237	cl17185	LPLAT superfamily
VC0033	multi-dom	1	293	0	505.926	PRK14014	PRK14014
VC0034	multi-dom	8	192	1.86794e-08	51.4025	COG1651	DsbG
VC0034	specific	40	191	1.85102e-31	111.741	pfam01323	DSBA
VC0034	non-specific	1	200	7.20628e-57	177.213	PRK10954	PRK10954
VC0034	specific	24	195	3.7466e-68	204.83	cd03019	DsbA_DsbA
VC0034	superfamily	24	195	3.7466e-68	204.83	cl00388	Thioredoxin_like superfamily
VC0035	non-specific	49	266	2.90231e-21	90.7809	cd05153	HomoserineK_II
VC0035	multi-dom	49	267	1.20978e-34	125.702	pfam01636	APH
VC0035	multi-dom	13	337	4.83687e-112	327.759	COG2334	SrkA
VC0035	specific	13	336	0	627.579	PRK11768	PRK11768
VC0035	superfamily	13	336	0	627.579	cl21453	PKc_like superfamily
VC0036	multi-dom	112	331	8.81731e-08	52.2098	PRK09477	napH
VC0036	multi-dom	296	330	6.1163e-08	47.7552	pfam13237	Fer4_10
VC0036	specific	118	161	3.77799e-08	48.3293	pfam12801	Fer4_5
VC0036	superfamily	118	161	3.77799e-08	48.3293	cl15100	Fer4_5 superfamily
VC0036	specific	247	313	4.14162e-28	105.182	pfam13746	Fer4_18
VC0036	superfamily	247	313	4.14162e-28	105.182	cl19102	Fer4_8 superfamily
VC0036	specific	382	492	1.6594e-35	126.939	pfam11614	FixG_C
VC0036	superfamily	382	492	1.6594e-35	126.939	cl13120	FixG_C superfamily
VC0036	multi-dom	59	475	7.58971e-113	337.509	COG0348	NapH
VC0036	multi-dom	65	493	0	665.932	TIGR02745	ccoG_rdxA_fixG
VC0037	specific	5	90	2.41652e-46	142.064	pfam06288	DUF1040
VC0037	non-specific	5	92	6.63437e-47	143.445	COG3084	YihD
VC0037	superfamily	5	92	6.63437e-47	143.445	cl23958	DUF1040 superfamily
VC0039	specific	22	239	3.37001e-104	300.924	pfam07070	Spo0M
VC0039	specific	1	280	1.87075e-170	470.883	COG4326	Spo0M
VC0039	superfamily	1	280	1.87075e-170	470.883	cl22933	Spo0M superfamily
VC0040	non-specific	7	205	2.24418e-26	100.039	pfam03006	HlyIII
VC0040	specific	11	212	3.15262e-62	191.383	TIGR01065	hlyIII
VC0040	specific	1	215	2.74777e-66	202.467	COG1272	YqfA
VC0040	specific	1	215	1.91275e-117	332.056	PRK15087	PRK15087
VC0040	superfamily	1	215	1.91275e-117	332.056	cl03831	HlyIII superfamily
VC0041	specific	35	217	1.87641e-79	235.104	pfam11355	DUF3157
VC0041	superfamily	35	217	1.87641e-79	235.104	cl12892	DUF3157 superfamily
VC0042	non-specific	37	474	1.0528e-50	178.387	pfam02386	TrkH
VC0042	non-specific	2	480	4.9414e-89	279.024	PRK10750	PRK10750
VC0042	superfamily	2	480	4.9414e-89	279.024	cl17365	TrkH superfamily
VC0042	multi-dom	84	464	1.53409e-97	298.031	TIGR00933	2a38
VC0042	multi-dom	3	481	5.86081e-124	369.337	COG0168	TrkG
VC0043	specific	390	451	1.69312e-07	46.8352	pfam02080	TrkA_C
VC0043	superfamily	390	451	1.69312e-07	46.8352	cl18382	TrkA_C superfamily
VC0043	non-specific	2	72	5.15313e-08	53.1778	cd05305	L-AlaDH
VC0043	specific	155	225	4.56779e-09	51.4576	pfam02080	TrkA_C
VC0043	superfamily	155	225	4.56779e-09	51.4576	cl18382	TrkA_C superfamily
VC0043	specific	235	350	8.0508e-24	94.5261	pfam02254	TrkA_N
VC0043	superfamily	235	350	8.0508e-24	94.5261	cl21454	NADB_Rossmann superfamily
VC0043	specific	3	125	7.64475e-28	105.697	pfam02254	TrkA_N
VC0043	superfamily	3	125	7.64475e-28	105.697	cl21454	NADB_Rossmann superfamily
VC0043	multi-dom	1	230	1.33839e-70	222.142	COG0569	TrkA
VC0043	multi-dom	1	456	0	711.123	PRK09496	trkA
VC0044	non-specific	242	376	2.63584e-07	48.0949	TIGR02469	CbiT
VC0044	specific	255	377	1.97997e-11	59.3658	cd02440	AdoMet_MTases
VC0044	specific	9	131	3.27238e-27	104.259	pfam01029	NusB
VC0044	specific	9	133	8.44455e-40	137.471	cd00620	Methyltransferase_Sun
VC0044	superfamily	9	133	8.44455e-40	137.471	cl00223	NusB_Sun superfamily
VC0044	specific	245	430	7.51262e-87	261.974	pfam01189	Nol1_Nop2_Fmu
VC0044	superfamily	245	430	7.51262e-87	261.974	cl17173	AdoMet_MTases superfamily
VC0044	multi-dom	97	432	6.94763e-137	395.605	COG0144	RsmB
VC0044	multi-dom	9	433	0	772.822	PRK10901	PRK10901
VC0044	multi-dom	12	433	0	540.225	TIGR00563	rsmB
VC0045	non-specific	56	190	7.64414e-10	56.2662	PRK05647	purN
VC0045	non-specific	56	192	4.73105e-11	59.692	TIGR00639	PurN
VC0045	non-specific	50	190	1.48505e-14	69.5327	COG0299	PurN
VC0045	specific	211	297	3.56989e-32	113.78	cd08704	Met_tRNA_FMT_C
VC0045	specific	209	302	2.71594e-33	116.985	pfam02911	Formyl_trans_C
VC0045	superfamily	209	302	2.71594e-33	116.985	cl14785	FMT_C_like superfamily
VC0045	non-specific	5	184	6.23683e-57	180.565	pfam00551	Formyl_trans_N
VC0045	specific	5	208	2.16035e-119	340.575	cd08646	FMT_core_Met-tRNA-FMT_N
VC0045	superfamily	5	208	2.16035e-119	340.575	cl00395	FMT_core superfamily
VC0045	multi-dom	5	314	3.81732e-135	384.445	TIGR00460	fmt
VC0045	multi-dom	4	304	4.10944e-165	460.159	COG0223	Fmt
VC0045	multi-dom	5	315	0	528.54	PRK00005	fmt
VC0046	specific	3	161	5.66935e-63	189.903	TIGR00079	pept_deformyl
VC0046	specific	4	151	3.70563e-64	192.406	pfam01327	Pep_deformylase
VC0046	specific	6	143	8.14543e-70	206.568	cd00487	Pep_deformylase
VC0046	specific	1	164	1.26875e-83	242.469	COG0242	Def
VC0046	specific	1	163	2.55659e-92	264.292	PRK00150	def
VC0046	superfamily	1	163	2.55659e-92	264.292	cl00234	Pep_deformylase superfamily
VC0047	multi-dom	41	100	1.39434e-06	46.0616	PRK11198	PRK11198
VC0047	non-specific	58	100	5.05869e-07	44.7876	TIGR02899	spore_safA
VC0047	specific	55	102	1.72486e-07	45.8996	smart00257	LysM
VC0047	specific	56	102	9.49277e-08	46.6231	pfam01476	LysM
VC0047	superfamily	56	102	9.49277e-08	46.6231	cl21525	LysM superfamily
VC0047	multi-dom	36	102	1.56552e-08	53.8048	COG1652	XkdP
VC0047	specific	54	102	8.99184e-11	55.1841	cd00118	LysM
VC0047	superfamily	54	102	8.99184e-11	55.1841	cl23764	LysM superfamily
VC0047	multi-dom	89	388	1.10174e-44	154.342	COG1652	XkdP
VC0048	specific	68	287	4.56522e-89	266.116	TIGR00732	dprA
VC0048	specific	79	279	8.81563e-109	316.008	pfam02481	DNA_processg_A
VC0048	superfamily	79	279	8.81563e-109	316.008	cl22881	DNA_processg_A superfamily
VC0048	multi-dom	45	367	8.04965e-134	385.841	PRK10736	PRK10736
VC0048	multi-dom	1	368	3.72135e-141	403.613	COG0758	Smf
VC0049	specific	2	158	2.83464e-75	220.084	pfam04361	DUF494
VC0049	specific	2	158	1.78257e-84	243.87	COG2922	Smg
VC0049	specific	2	158	2.24538e-97	276.123	PRK03430	PRK03430
VC0049	superfamily	2	158	2.24538e-97	276.123	cl01103	DUF494 superfamily
VC0050	specific	114	154	8.8037e-08	45.3329	pfam01396	zf-C4_Topoisom
VC0050	superfamily	114	154	8.8037e-08	45.3329	cl15497	zf-C4_Topoisom superfamily
VC0050	multi-dom	23	56	7.58742e-08	50.0729	TIGR01051	topA_bact
VC0050	multi-dom	55	103	1.26702e-08	52.3841	TIGR01051	topA_bact
VC0050	specific	24	59	2.16397e-09	49.5701	pfam01396	zf-C4_Topoisom
VC0050	superfamily	24	59	2.16397e-09	49.5701	cl15497	zf-C4_Topoisom superfamily
VC0050	specific	68	102	1.44221e-09	49.9553	pfam01396	zf-C4_Topoisom
VC0050	superfamily	68	102	1.44221e-09	49.9553	cl15497	zf-C4_Topoisom superfamily
VC0050	multi-dom	23	56	3.58806e-11	59.8715	PRK06599	PRK06599
VC0050	multi-dom	7	89	1.0945e-12	63.57	COG1754	COG1754
VC0050	multi-dom	24	151	6.96548e-32	119.542	PRK06319	PRK06319
VC0050	multi-dom	47	190	9.84467e-40	131.14	COG0551	YrdD
VC0051	non-specific	101	273	7.9091e-54	174.355	pfam02222	ATP-grasp
VC0051	superfamily	101	273	7.9091e-54	174.355	cl17255	ATP-grasp_4 superfamily
VC0051	multi-dom	3	344	5.78352e-119	347.404	TIGR01161	purK
VC0051	multi-dom	1	369	6.80342e-164	462.478	COG0026	PurK
VC0051	multi-dom	1	357	2.9623e-166	468.093	PRK06019	PRK06019
VC0052	multi-dom	2	86	2.84032e-06	44.3076	COG1691	COG1691
VC0052	multi-dom	3	154	1.35982e-66	211.072	PLN02948	PLN02948
VC0052	specific	1	152	1.97517e-75	220.866	smart01001	AIRC
VC0052	specific	3	150	4.88746e-80	232.258	pfam00731	AIRC
VC0052	specific	3	160	2.43831e-80	233.28	TIGR01162	purE
VC0052	specific	1	161	1.42577e-85	246.788	COG0041	PurE
VC0052	superfamily	1	161	1.42577e-85	246.788	cl00310	AIRC superfamily
VC0054	multi-dom	5	157	1.35673e-08	52.0765	TIGR00143	hypF
VC0054	non-specific	5	188	2.84876e-44	144.393	TIGR00057	TIGR00057
VC0054	specific	12	186	3.13046e-61	186.541	pfam01300	Sua5_yciO_yrdC
VC0054	specific	7	188	2.59852e-75	223.645	COG0009	SUA5
VC0054	non-specific	7	188	2.43358e-97	278.918	PRK10634	PRK10634
VC0054	superfamily	7	188	2.43358e-97	278.918	cl00305	Sua5_yciO_yrdC superfamily
VC0055	specific	1	305	0	618.692	PRK05330	PRK05330
VC0055	superfamily	1	305	0	618.692	cl19362	Coprogen_oxidas superfamily
VC0055	specific	9	305	0	589.002	pfam01218	Coprogen_oxidas
VC0055	specific	1	305	0	571.587	COG0408	HemF
VC0056	non-specific	115	196	1.72449e-17	75.6882	pfam01488	Shikimate_DH
VC0056	specific	10	92	1.48266e-29	105.758	pfam08501	Shikimate_dh_N
VC0056	superfamily	10	92	1.48266e-29	105.758	cl07211	Shikimate_dh_N superfamily
VC0056	specific	105	258	2.34848e-44	146.262	cd01065	NAD_bind_Shikimate_DH
VC0056	superfamily	105	258	2.34848e-44	146.262	cl21454	NADB_Rossmann superfamily
VC0056	multi-dom	8	261	2.26774e-99	290.857	TIGR00507	aroE
VC0056	multi-dom	8	276	1.23009e-116	335.007	COG0169	AroE
VC0056	multi-dom	1	276	7.93373e-138	388.391	PRK00258	aroE
VC0057	specific	5	86	2.06474e-26	91.15	pfam07369	DUF1488
VC0057	superfamily	5	86	2.06474e-26	91.15	cl07871	DUF1488 superfamily
VC0058	multi-dom	10	168	7.46788e-29	104.579	TIGR02287	PaaY
VC0058	multi-dom	12	168	8.90452e-54	170.691	PLN02296	PLN02296
VC0058	specific	14	170	2.81001e-79	231.532	cd04645	LbH_gamma_CA_like
VC0058	superfamily	14	170	2.81001e-79	231.532	cl00160	LbetaH superfamily
VC0058	multi-dom	2	184	1.13513e-80	235.945	COG0663	PaaY
VC0060	non-specific	9	120	2.07362e-17	70.8786	TIGR00494	crcB
VC0060	specific	8	118	6.67692e-29	99.8078	pfam02537	CRCB
VC0060	specific	2	125	2.07424e-34	114.587	COG0239	CrcB
VC0060	specific	1	126	3.77511e-66	195.015	PRK14200	PRK14200
VC0060	superfamily	1	126	3.77511e-66	195.015	cl09114	CRCB superfamily
VC0061	specific	22	103	5.73804e-43	147.548	pfam13667	ThiC-associated
VC0061	superfamily	22	103	5.73804e-43	147.548	cl16343	ThiC-associated superfamily
VC0061	specific	141	597	0	826.117	COG0422	ThiC
VC0061	superfamily	141	597	0	826.117	cl08031	ThiC_Rad_SAM superfamily
VC0061	specific	144	592	0	818.928	pfam01964	ThiC_Rad_SAM
VC0061	specific	143	595	0	758.517	TIGR00190	thiC
VC0061	specific	143	593	0	677.233	PRK13352	PRK13352
VC0061	multi-dom	5	638	0	1335.27	PRK09284	PRK09284
VC0062	non-specific	209	404	1.95357e-56	183.604	TIGR00693	thiE
VC0062	specific	209	391	9.01585e-61	194.298	pfam02581	TMP-TENI
VC0062	specific	209	404	5.68386e-69	216.231	cd00564	TMP_TenI
VC0062	specific	209	412	6.29375e-72	224.437	COG0352	ThiE
VC0062	non-specific	196	404	3.12095e-97	289.261	PRK03512	PRK03512
VC0062	superfamily	196	404	3.12095e-97	289.261	cl21457	TIM_phosphate_binding superfamily
VC0062	multi-dom	1	438	0	758.945	PRK12290	thiE
VC0063	non-specific	19	155	1.00025e-19	82.9821	PRK08644	PRK08644
VC0063	multi-dom	6	244	4.88823e-68	209.281	TIGR02355	moeB
VC0063	multi-dom	1	241	2.05185e-81	243.213	PRK05690	PRK05690
VC0063	multi-dom	10	243	3.10242e-82	245.317	pfam00899	ThiF
VC0063	multi-dom	1	246	1.05593e-91	269.654	COG0476	ThiF
VC0063	specific	9	235	4.4607e-109	312.875	cd00757	ThiF_MoeB_HesA_family
VC0063	specific	9	209	4.74626e-115	327.007	TIGR02356	adenyl_thiF
VC0063	superfamily	9	209	4.74626e-115	327.007	cl22428	E1_enzyme_family superfamily
VC0064	multi-dom	20	85	1.55196e-10	53.9826	PRK11840	PRK11840
VC0064	specific	35	85	1.29779e-12	55.7505	pfam02597	ThiS
VC0064	non-specific	22	85	2.94044e-15	62.1947	TIGR01683	thiS
VC0064	specific	18	85	4.56548e-24	84.6115	COG2104	ThiS
VC0064	specific	21	85	4.05324e-25	87.2251	cd00565	ThiS
VC0064	specific	2	85	2.18951e-46	141.601	PRK06083	PRK06083
VC0064	superfamily	2	85	2.18951e-46	141.601	cl00155	UBQ superfamily
VC0065	multi-dom	2	250	1.06473e-96	285.102	PRK11840	PRK11840
VC0065	specific	2	248	5.57051e-137	384.147	cd04728	ThiG
VC0065	specific	3	247	1.48068e-138	388.123	pfam05690	ThiG
VC0065	specific	1	255	1.75598e-147	411.258	COG2022	ThiG
VC0065	specific	1	250	1.49153e-157	436.415	PRK00208	thiG
VC0065	superfamily	1	250	1.49153e-157	436.415	cl21457	TIM_phosphate_binding superfamily
VC0066	multi-dom	80	226	1.45853e-12	63.6999	pfam04055	Radical_SAM
VC0066	specific	260	356	1.62953e-13	64.0201	pfam06968	BATS
VC0066	specific	78	270	1.82233e-16	75.8329	cd01335	Radical_SAM
VC0066	superfamily	78	270	1.82233e-16	75.8329	cl18962	Radical_SAM superfamily
VC0066	specific	256	359	2.18089e-24	94.4705	smart00876	BATS
VC0066	superfamily	256	359	2.18089e-24	94.4705	cl06149	BATS superfamily
VC0066	multi-dom	27	365	1.26698e-110	326.555	COG1060	ThiH
VC0066	multi-dom	1	370	0	703.103	PRK09240	thiH
VC0066	multi-dom	2	367	0	609.745	TIGR02351	thiH
VC0067	non-specific	400	505	4.66304e-06	46.8148	COG0024	Map
VC0067	specific	8	130	3.83397e-12	62.3123	pfam01321	Creatinase_N
VC0067	superfamily	8	130	3.83397e-12	62.3123	cl23800	Creatinase_N superfamily
VC0067	multi-dom	302	525	2.2257e-18	85.7596	PRK09795	PRK09795
VC0067	specific	535	594	3.182e-26	100.108	pfam16188	Peptidase_M24_C
VC0067	superfamily	535	594	3.182e-26	100.108	cl24689	Peptidase_M24_C superfamily
VC0067	specific	161	306	1.30586e-44	154.148	pfam16189	Creatinase_N_2
VC0067	superfamily	161	306	1.30586e-44	154.148	cl23800	Creatinase_N superfamily
VC0067	specific	308	525	3.60596e-63	205.543	pfam00557	Peptidase_M24
VC0067	multi-dom	171	551	1.51076e-78	252.347	COG0006	PepP
VC0067	specific	309	532	2.70231e-139	402.325	cd01085	APP
VC0067	superfamily	309	532	2.70231e-139	402.325	cl00279	APP_MetAP superfamily
VC0068	multi-dom	22	207	6.52032e-12	63.9654	TIGR02424	TF_pcaQ
VC0068	specific	25	83	5.04886e-17	72.7863	pfam00126	HTH_1
VC0068	superfamily	25	83	5.04886e-17	72.7863	cl21459	HTH superfamily
VC0068	specific	114	320	2.01507e-21	89.2832	pfam03466	LysR_substrate
VC0068	multi-dom	23	320	3.19365e-38	136.254	COG0583	LysR
VC0068	specific	114	320	1.03527e-53	173.554	cd08417	PBP2_Nitroaromatics_like
VC0068	superfamily	114	320	1.03527e-53	173.554	cl21456	Periplasmic_Binding_Protein_Type_2 superfamily
VC0068	multi-dom	20	321	9.23129e-57	185.408	PRK10216	PRK10216
VC0069	multi-dom	33	344	3.63363e-16	78.0392	COG2814	AraJ
VC0069	non-specific	54	190	2.28849e-18	79.6162	TIGR00880	2_A_01_02
VC0069	specific	14	389	1.20469e-22	96.614	cd06174	MFS
VC0069	superfamily	14	389	1.20469e-22	96.614	cl21472	MFS superfamily
VC0069	multi-dom	17	355	9.1971e-27	108.272	pfam07690	MFS_1
VC0069	multi-dom	8	387	7.75353e-48	166.02	TIGR00710	efflux_Bcr_CflA
VC0069	multi-dom	19	355	5.88223e-49	169.047	PRK10473	PRK10473
VC0071	specific	8	54	1.81034e-06	42.2858	cd00090	HTH_ARSR
VC0071	specific	8	48	1.90524e-14	61.9746	pfam13404	HTH_AsnC-type
VC0071	superfamily	8	48	1.90524e-14	61.9746	cl21459	HTH superfamily
VC0071	specific	73	144	5.25207e-18	72.1743	pfam01037	AsnC_trans_reg
VC0071	superfamily	73	144	5.25207e-18	72.1743	cl22968	AsnC_trans_reg superfamily
VC0071	multi-dom	7	114	5.07535e-39	126.476	smart00344	HTH_ASNC
VC0071	multi-dom	2	153	2.20904e-44	141.754	COG1522	Lrp
VC0071	multi-dom	1	153	2.37933e-112	313.57	PRK11179	PRK11179
VC0072	non-specific	562	756	5.08979e-08	53.4666	PRK11596	PRK11596
VC0072	specific	226	324	4.5101e-09	53.0207	cd00130	PAS
VC0072	superfamily	226	324	4.5101e-09	53.0207	cl21578	PAS superfamily
VC0072	multi-dom	105	330	1.19292e-13	69.878	COG2202	PAS
VC0072	multi-dom	214	334	7.96903e-14	67.316	TIGR00229	sensory_box
VC0072	multi-dom	226	326	6.6933e-14	66.7563	pfam13426	PAS_9
VC0072	non-specific	337	495	2.48683e-20	87.3925	TIGR00254	GGDEF
VC0072	non-specific	338	495	1.13673e-32	122.354	pfam00990	GGDEF
VC0072	specific	336	499	1.70734e-36	133.527	smart00267	GGDEF
VC0072	multi-dom	326	764	3.58426e-40	157.239	PRK11359	PRK11359
VC0072	specific	339	496	3.14366e-44	155.022	cd01949	GGDEF
VC0072	specific	322	499	1.02658e-47	165.701	COG2199	GGDEF
VC0072	superfamily	322	499	1.02658e-47	165.701	cl11967	Nucleotidyl_cyc_III superfamily
VC0072	multi-dom	326	759	4.01258e-60	213.989	COG5001	COG5001
VC0072	specific	516	753	2.48851e-68	223.735	pfam00563	EAL
VC0072	specific	517	758	9.83295e-69	225.174	smart00052	EAL
VC0072	specific	517	758	1.04187e-82	262.096	cd01948	EAL
VC0072	specific	513	761	5.41495e-83	263.381	COG2200	EAL
VC0072	superfamily	513	761	5.41495e-83	263.381	cl00290	EAL superfamily
VC0072	multi-dom	199	757	4.02465e-127	404.825	PRK09776	PRK09776
VC0073	non-specific	34	284	1.28195e-129	367.176	PRK10742	PRK10742
VC0073	specific	49	286	3.08105e-156	433.89	pfam04445	SAM_MT
VC0073	superfamily	49	286	3.08105e-156	433.89	cl17173	AdoMet_MTases superfamily
VC0075	multi-dom	1	277	2.16088e-13	67.5841	COG0697	RhaT
VC0075	multi-dom	11	274	4.81916e-57	182.893	TIGR00950	2A78
VC0076	specific	5	137	1.06713e-20	80.1066	cd00293	USP_Like
VC0076	specific	1	141	2.18469e-21	82.6902	COG0589	UspA
VC0076	specific	3	138	1.91202e-23	87.4596	pfam00582	Usp
VC0076	non-specific	1	141	7.04784e-63	187.782	PRK15118	PRK15118
VC0076	superfamily	1	141	7.04784e-63	187.782	cl00292	AANH_like superfamily
VC0078	multi-dom	13	150	1.76264e-40	132.409	pfam00210	Ferritin
VC0078	specific	9	164	7.50938e-75	220.051	cd01055	Nonheme_Ferritin
VC0078	non-specific	7	167	2.94253e-80	234.554	PRK10304	PRK10304
VC0078	specific	7	173	2.0326e-88	254.902	COG1528	Ftn
VC0078	superfamily	7	173	2.0326e-88	254.902	cl00264	Ferritin_like superfamily
VC0079	specific	1	107	1.20826e-58	174.476	pfam10625	UspB
VC0079	specific	1	107	9.88375e-60	177.104	PRK04960	PRK04960
VC0079	superfamily	1	107	9.88375e-60	177.104	cl23979	UspB superfamily
VC0080	multi-dom	1	37	2.69494e-06	48.0427	COG0578	GlpA
VC0080	non-specific	4	37	4.9819e-07	50.2819	PRK12834	PRK12834
VC0080	specific	12	43	3.4028e-07	45.9878	pfam13450	NAD_binding_8
VC0080	superfamily	12	43	3.4028e-07	45.9878	cl21454	NADB_Rossmann superfamily
VC0080	non-specific	145	398	1.90354e-08	54.443	TIGR03862	flavo_PP4765
VC0080	superfamily	145	398	1.90354e-08	54.443	cl21454	NADB_Rossmann superfamily
VC0080	multi-dom	4	165	9.92854e-09	55.2662	PRK08274	PRK08274
VC0080	multi-dom	11	396	2.12796e-167	473.236	TIGR00275	TIGR00275
VC0080	multi-dom	5	398	0	611.899	COG2081	YhiN
VC0080	multi-dom	9	397	0	606.108	pfam03486	HI0933_like
VC0081	multi-dom	2	199	4.84901e-07	48.7105	PRK11689	PRK11689
VC0081	non-specific	6	141	4.46487e-07	46.9186	COG2510	COG2510
VC0081	specific	155	286	1.41718e-09	54.1138	pfam00892	EamA
VC0081	superfamily	155	286	1.41718e-09	54.1138	cl23754	EamA superfamily
VC0081	multi-dom	17	285	6.12692e-11	60.4	TIGR00950	2A78
VC0081	specific	5	142	4.48695e-12	61.0474	pfam00892	EamA
VC0081	superfamily	5	142	4.48695e-12	61.0474	cl23754	EamA superfamily
VC0081	multi-dom	1	294	5.10764e-18	81.0661	COG0697	RhaT
VC0082	multi-dom	56	251	2.91365e-09	58.5294	TIGR02168	SMC_prok_B
VC0082	specific	185	477	3.46143e-131	381.061	pfam02646	RmuC
VC0082	superfamily	185	477	3.46143e-131	381.061	cl09285	RmuC superfamily
VC0082	multi-dom	52	511	8.50182e-146	424.497	COG1322	RmuC
VC0082	multi-dom	67	497	0	515.304	PRK10361	PRK10361
VC0083	multi-dom	72	177	4.81704e-10	56.2225	pfam01135	PCMT
VC0083	multi-dom	32	188	2.31789e-12	63.7649	COG0500	SmtA
VC0083	specific	75	177	2.37384e-15	68.6106	cd02440	AdoMet_MTases
VC0083	multi-dom	38	224	7.96516e-22	89.6533	TIGR02072	BioC
VC0083	multi-dom	61	180	1.35879e-27	105.019	PRK08317	PRK08317
VC0083	specific	34	259	2.32992e-115	328.838	TIGR01934	MenG_MenH_UbiE
VC0083	non-specific	33	259	2.47206e-124	351.742	pfam01209	Ubie_methyltran
VC0083	specific	22	260	2.33294e-126	356.959	COG2226	UbiE
VC0083	specific	22	260	4.58834e-154	427.262	PRK00216	ubiE
VC0083	superfamily	22	260	4.58834e-154	427.262	cl17173	AdoMet_MTases superfamily
VC0084	specific	21	117	1.31773e-21	83.8091	pfam02036	SCP2
VC0084	specific	7	207	2.01998e-91	264.984	COG3165	UbiJ
VC0084	superfamily	7	207	2.01998e-91	264.984	cl01225	SCP2 superfamily
VC0085	specific	112	230	4.53245e-47	158.892	pfam03109	ABC1
VC0085	specific	92	343	8.26007e-138	397.728	cd13972	UbiB
VC0085	specific	3	542	0	1029.47	PRK04750	ubiB
VC0085	superfamily	3	542	0	1029.47	cl21453	PKc_like superfamily
VC0085	multi-dom	6	444	0	628.943	TIGR01982	UbiB
VC0085	multi-dom	1	516	0	600.837	COG0661	AarF
VC0086	specific	4	56	4.2066e-10	48.8251	pfam02416	MttA_Hcf106
VC0086	specific	3	49	4.99257e-17	66.0924	TIGR01411	tatAE
VC0086	specific	1	81	7.35346e-20	74.7287	COG1826	TatA
VC0086	specific	1	82	5.17211e-45	138.065	PRK04598	tatA
VC0086	superfamily	1	82	5.17211e-45	138.065	cl00788	MttA_Hcf106 superfamily
VC0087	non-specific	4	49	3.45093e-06	40.3507	pfam02416	MttA_Hcf106
VC0087	multi-dom	1	132	2.87763e-12	58.3006	PRK00404	tatB
VC0087	specific	1	99	4.08932e-23	85.1291	COG1826	TatA
VC0087	specific	2	81	8.19111e-38	122.038	TIGR01410	tatB
VC0087	specific	1	100	7.66183e-59	178.092	PRK01770	PRK01770
VC0087	superfamily	1	100	7.66183e-59	178.092	cl00788	MttA_Hcf106 superfamily
VC0088	specific	10	227	1.26904e-69	212.079	TIGR00945	tatC
VC0088	specific	13	217	1.95753e-73	221.13	pfam00902	TatC
VC0088	specific	1	239	2.83389e-87	258.319	COG0805	TatC
VC0088	non-specific	3	238	3.25047e-127	359.838	PRK10921	PRK10921
VC0088	superfamily	3	238	3.25047e-127	359.838	cl00521	TatC superfamily
VC0089	multi-dom	41	320	2.38401e-66	209.5	TIGR03791	TTQ_mauG
VC0089	specific	43	185	1.32327e-78	235.472	pfam03150	CCP_MauG
VC0089	superfamily	43	185	1.32327e-78	235.472	cl20244	CCP_MauG superfamily
VC0089	multi-dom	29	316	1.91179e-137	392.935	COG1858	MauG
VC0090	non-specific	26	182	8.75466e-15	70.2864	pfam01554	MatE
VC0090	multi-dom	26	368	2.43374e-44	157.022	TIGR00797	matE
VC0090	multi-dom	12	451	7.61517e-77	245.597	COG0534	NorM
VC0090	multi-dom	23	451	4.80231e-128	376.771	PRK10367	PRK10367
VC0090	specific	17	440	3.76404e-140	406.947	cd13136	MATE_DinF_like
VC0090	superfamily	17	440	3.76404e-140	406.947	cl09326	MATE_like superfamily
VC0091	specific	2	289	2.65256e-60	192.559	COG3315	YktD
VC0091	superfamily	2	289	2.65256e-60	192.559	cl17173	AdoMet_MTases superfamily
VC0092	non-specific	89	204	9.71862e-14	64.4349	PRK10276	PRK10276
VC0092	specific	122	187	8.36642e-17	70.3064	pfam00717	Peptidase_S24
VC0092	specific	118	200	4.51122e-21	81.8364	cd06529	S24_LexA-like
VC0092	superfamily	118	200	4.51122e-21	81.8364	cl10465	Peptidase_S24_S26 superfamily
VC0092	specific	3	65	7.04998e-30	104.002	pfam01726	LexA_DNA_bind
VC0092	superfamily	3	65	7.04998e-30	104.002	cl21459	HTH superfamily
VC0092	multi-dom	1	205	2.64551e-83	244.466	COG1974	LexA
VC0092	multi-dom	1	205	4.13246e-95	274.285	TIGR00498	lexA
VC0092	multi-dom	3	205	9.52132e-118	331.696	PRK00215	PRK00215
VC0093	specific	303	429	4.48068e-26	102.048	smart00563	PlsC
VC0093	specific	298	428	2.8595e-31	117.379	pfam01553	Acyltransferase
VC0093	multi-dom	218	481	1.50036e-37	150.412	PTZ00374	PTZ00374
VC0093	specific	282	483	3.21695e-83	262.895	cd07993	LPLAT_DHAPAT-like
VC0093	specific	4	811	0	1387.64	PRK04974	PRK04974
VC0093	superfamily	4	811	0	1387.64	cl17185	LPLAT superfamily
VC0093	specific	14	802	0	1377.72	TIGR03703	plsB
VC0093	multi-dom	4	811	0	1223.81	COG2937	PlsB
VC0094	specific	27	267	5.21576e-53	172.005	pfam01040	UbiA
VC0094	specific	1	284	1.8659e-74	228.331	COG0382	UbiA
VC0094	specific	13	282	1.62785e-99	291.292	cd13959	PT_UbiA_COQ2
VC0094	non-specific	7	284	2.24611e-100	293.84	TIGR01474	ubiA_proteo
VC0094	specific	5	282	4.94781e-154	430.018	PRK12848	ubiA
VC0094	superfamily	5	282	4.94781e-154	430.018	cl00337	PT_UbiA superfamily
VC0095	non-specific	29	178	8.9465e-36	121.638	PRK11655	ubiC
VC0095	specific	15	181	9.04639e-57	175.276	COG3161	UbiC
VC0095	specific	15	183	4.71066e-87	251.774	pfam04345	Chor_lyase
VC0095	superfamily	15	183	4.71066e-87	251.774	cl01230	Chor_lyase superfamily
VC0097	specific	35	136	3.25183e-25	90.7619	pfam03748	FliL
VC0097	specific	1	136	1.61872e-35	118.581	COG1580	FliL
VC0097	specific	2	136	2.44612e-66	196.298	PRK05697	PRK05697
VC0097	superfamily	2	136	2.44612e-66	196.298	cl00681	FliL superfamily
VC0098	specific	83	174	6.75084e-06	43.7759	cd00130	PAS
VC0098	superfamily	83	174	6.75084e-06	43.7759	cl21578	PAS superfamily
VC0098	multi-dom	136	341	3.61953e-09	58.6275	PRK11359	PRK11359
VC0098	specific	193	290	1.51105e-10	57.2579	cd00130	PAS
VC0098	superfamily	193	290	1.51105e-10	57.2579	cl21578	PAS superfamily
VC0098	multi-dom	196	305	8.61397e-11	58.4565	TIGR00229	sensory_box
VC0098	multi-dom	206	293	8.00424e-16	71.6008	pfam08447	PAS_3
VC0098	multi-dom	77	300	8.77619e-17	78.7376	COG2202	PAS
VC0098	multi-dom	401	596	3.88026e-56	188.425	pfam00015	MCPsignal
VC0098	specific	377	568	1.34786e-56	189.37	cd11386	MCP_signal
VC0098	superfamily	377	568	1.34786e-56	189.37	cl23763	MCP_signal superfamily
VC0098	multi-dom	350	597	2.97212e-64	211.761	smart00283	MA
VC0098	multi-dom	302	598	1.35658e-71	236.426	COG0840	Tar
VC0098	multi-dom	299	659	5.15126e-99	313.096	PRK15048	PRK15048
VC0099	non-specific	125	267	2.10743e-08	51.0329	TIGR03902	rhom_GG_sort
VC0099	specific	132	272	1.40828e-30	110.4	pfam01694	Rhomboid
VC0099	specific	95	277	4.44826e-34	122.188	COG0705	GlpG
VC0099	superfamily	95	277	4.44826e-34	122.188	cl21536	Rhomboid superfamily
VC0099	specific	1	87	3.35013e-38	128.202	pfam12122	Rhomboid_N
VC0099	superfamily	1	87	3.35013e-38	128.202	cl13547	Rhomboid_N superfamily
VC0099	multi-dom	1	273	4.25526e-100	292.677	PRK10907	PRK10907
VC0099	multi-dom	3	273	1.885e-134	379.653	TIGR04239	rhombo_GlpG
VC0100	multi-dom	8	92	2.73046e-06	42.6485	COG1054	YceA
VC0100	multi-dom	7	104	1.00621e-15	69.6552	PRK08762	PRK08762
VC0100	specific	17	102	1.51984e-17	70.181	smart00450	RHOD
VC0100	specific	12	99	3.20059e-21	79.4255	pfam00581	Rhodanese
VC0100	specific	1	104	7.58952e-29	99.2412	COG0607	PspE
VC0100	specific	6	98	1.54419e-32	107.732	cd01444	GlpE_ST
VC0100	specific	1	106	6.93727e-65	190.233	PRK00162	glpE
VC0100	superfamily	1	106	6.93727e-65	190.233	cl00125	RHOD superfamily
VC0103	multi-dom	1	174	3.03144e-07	48.5569	COG1099	COG1099
VC0103	non-specific	2	253	1.41239e-44	149.343	PRK11449	PRK11449
VC0103	non-specific	1	253	5.93418e-79	237.158	TIGR00010	TIGR00010
VC0103	specific	1	252	5.2759e-100	290.629	cd01310	TatD_DNAse
VC0103	specific	2	252	3.35856e-100	291.085	pfam01026	TatD_DNase
VC0103	specific	1	253	6.30503e-102	295.661	COG0084	TatD
VC0103	superfamily	1	253	6.30503e-102	295.661	cl00281	metallo-dependent_hydrolases superfamily
VC0105	specific	9	334	0	644.02	PRK09283	PRK09283
VC0105	superfamily	9	334	0	644.02	cl00338	ALAD_PBGS superfamily
VC0105	specific	9	333	0	627.104	smart01004	ALAD
VC0105	specific	12	326	0	602.393	pfam00490	ALAD
VC0105	specific	9	336	0	602.239	COG0113	HemB
VC0105	specific	12	334	0	586.061	cd04823	ALAD_PBGS_aspartate_rich
VC0106	non-specific	41	102	9.83637e-06	42.1125	COG3375	COG3375
VC0106	non-specific	71	124	2.60557e-06	43.3795	PRK10975	PRK10975
VC0106	non-specific	31	97	1.42211e-06	43.9405	TIGR02406	ectoine_EctA
VC0106	specific	42	101	4.5898e-08	45.7297	cd04301	NAT_SF
VC0106	superfamily	42	101	4.5898e-08	45.7297	cl17182	NAT_SF superfamily
VC0108	specific	173	206	4.49793e-12	59.7678	smart00279	HhH2
VC0108	specific	173	252	1.21034e-31	116.73	cd09898	H3TH_53EXO
VC0108	specific	335	522	3.82481e-34	127.472	smart00474	35EXOc
VC0108	specific	335	522	5.83066e-38	138.582	pfam01612	DNA_pol_A_exo1
VC0108	specific	172	265	2.78762e-40	141.708	pfam01367	5_3_exonuc
VC0108	superfamily	172	265	2.78762e-40	141.708	cl22433	H3TH_StructSpec-5'-nucleases superfamily
VC0108	specific	9	175	1.54173e-76	246.189	cd09859	PIN_53EXO
VC0108	superfamily	9	175	1.54173e-76	246.189	cl14812	PIN_SF superfamily
VC0108	multi-dom	9	167	8.06916e-81	256.931	pfam02739	5_3_exonuc_N
VC0108	specific	350	544	1.53948e-97	302.902	cd06139	DNA_polA_I_Ecoli_like_exo
VC0108	superfamily	350	544	1.53948e-97	302.902	cl10012	DnaQ_like_exo superfamily
VC0108	specific	691	896	1.80155e-103	319.185	smart00482	POLAc
VC0108	multi-dom	7	259	7.0582e-111	340.726	smart00475	53EXOc
VC0108	specific	557	930	0	668.743	cd08637	DNA_pol_A_pol_I_C
VC0108	superfamily	557	930	0	668.743	cl02626	DNA_pol_A superfamily
VC0108	specific	587	927	0	641.003	pfam00476	DNA_pol_A
VC0108	multi-dom	7	934	0	1497.29	PRK05755	PRK05755
VC0108	multi-dom	9	934	0	934.838	TIGR00593	pola
VC0108	multi-dom	333	934	0	923.587	COG0749	PolA
VC0111	multi-dom	30	194	1.84802e-12	64.0713	TIGR03918	GTP_HydF
VC0111	multi-dom	30	200	1.21939e-12	64.135	COG1159	Era
VC0111	multi-dom	30	194	5.46869e-15	70.4614	PRK00089	era
VC0111	specific	29	147	2.16969e-20	81.0816	pfam01926	MMR_HSR1
VC0111	specific	29	197	3.49807e-87	253.587	cd01876	YihA_EngB
VC0111	specific	4	202	1.38633e-107	306.465	COG0218	EngB
VC0111	specific	10	188	5.80488e-108	306.708	TIGR03598	GTPase_YsxC
VC0111	specific	4	200	2.4713e-117	330.925	PRK00454	engB
VC0111	superfamily	4	200	2.4713e-117	330.925	cl21455	P-loop_NTPase superfamily
VC0112	multi-dom	115	223	2.50228e-06	44.6085	COG2010	CccA
VC0112	specific	135	222	1.40624e-07	46.7817	pfam00034	Cytochrom_C
VC0112	multi-dom	42	222	1.36127e-10	58.3677	TIGR00782	ccoP
VC0112	specific	50	122	1.50273e-13	62.5749	pfam00034	Cytochrom_C
VC0112	non-specific	143	218	4.26334e-15	67.8082	COG2863	CytC553
VC0112	superfamily	143	218	4.26334e-15	67.8082	cl21467	Cytochrom_C superfamily
VC0112	specific	19	143	4.48103e-46	147.544	COG2863	CytC553
VC0112	superfamily	19	143	4.48103e-46	147.544	cl21467	Cytochrom_C superfamily
VC0113	specific	71	209	3.52853e-18	77.0571	pfam13489	Methyltransf_23
VC0113	superfamily	71	209	3.52853e-18	77.0571	cl17173	AdoMet_MTases superfamily
VC0114	specific	22	172	3.23159e-38	127.358	pfam04220	YihI
VC0114	specific	4	181	9.14146e-48	152.38	PRK05244	PRK05244
VC0114	specific	1	181	4.17246e-49	155.391	COG3078	YihI
VC0114	superfamily	1	181	4.17246e-49	155.391	cl01172	YihI superfamily
VC0115	specific	15	147	3.50765e-48	151.153	pfam10675	DUF2489
VC0115	superfamily	15	147	3.50765e-48	151.153	cl11275	DUF2489 superfamily
VC0116	specific	386	454	6.47996e-09	51.0846	pfam06969	HemN_C
VC0116	superfamily	386	454	6.47996e-09	51.0846	cl06150	HemN_C superfamily
VC0116	specific	85	292	2.9682e-13	67.3585	cd01335	Radical_SAM
VC0116	superfamily	85	292	2.9682e-13	67.3585	cl18962	Radical_SAM superfamily
VC0116	multi-dom	81	248	2.64803e-22	91.8195	pfam04055	Radical_SAM
VC0116	multi-dom	75	293	5.61144e-52	173.742	smart00729	Elp3
VC0116	multi-dom	37	469	2.80099e-177	502.186	COG0635	HemN
VC0116	multi-dom	27	480	0	847.095	PRK09249	PRK09249
VC0116	multi-dom	29	480	0	655.321	TIGR00538	hemN
VC0117	specific	26	132	6.61172e-30	109.914	pfam07219	HemY_N
VC0117	superfamily	26	132	6.61172e-30	109.914	cl06313	HemY_N superfamily
VC0117	multi-dom	1	389	4.13685e-83	258.095	PRK10747	PRK10747
VC0117	multi-dom	20	386	3.32812e-141	405.518	TIGR00540	TPR_hemY_coli
VC0117	multi-dom	1	398	6.10347e-172	484.567	COG3071	HemY
VC0118	multi-dom	46	387	3.61602e-63	206.486	PRK10920	PRK10920
VC0118	multi-dom	81	380	1.41173e-96	291.135	pfam04375	HemX
VC0118	multi-dom	21	387	3.34783e-122	357.965	COG2959	HemX
VC0119	multi-dom	6	245	1.29908e-32	124.06	PRK06975	PRK06975
VC0119	specific	19	232	3.34816e-37	129.748	pfam02602	HEM4
VC0119	specific	8	245	6.05059e-61	190.981	cd06578	HemD
VC0119	specific	6	245	6.94349e-69	211.481	COG1587	HemD
VC0119	specific	6	248	6.32735e-75	227.158	PRK05928	hemD
VC0119	superfamily	6	248	6.32735e-75	227.158	cl03649	HemD superfamily
VC0120	non-specific	11	230	6.1224e-40	138.733	PRK01066	PRK01066
VC0120	specific	12	217	1.7925e-125	355.923	pfam01379	Porphobil_deam
VC0120	superfamily	12	217	1.7925e-125	355.923	cl19453	Porphobil_deam superfamily
VC0120	multi-dom	12	304	1.02467e-143	405.504	TIGR00212	hemC
VC0120	specific	11	284	3.57926e-167	464.403	cd13646	PBP2_EcHMBS_like
VC0120	superfamily	11	284	3.57926e-167	464.403	cl21456	Periplasmic_Binding_Protein_Type_2 superfamily
VC0120	multi-dom	10	314	1.71591e-177	491.703	COG0181	HemC
VC0120	multi-dom	11	302	0	539.655	PRK00072	hemC
VC0122	specific	5	199	5.95707e-109	330.635	pfam12633	Adenyl_cycl_N
VC0122	superfamily	5	199	5.95707e-109	330.635	cl14996	Adenyl_cycl_N superfamily
VC0122	specific	226	829	0	987.106	pfam01295	Adenylate_cycl
VC0122	superfamily	226	829	0	987.106	cl14947	Adenylate_cycl superfamily
VC0122	multi-dom	1	843	0	1439.96	COG3072	CyaA
VC0122	multi-dom	1	830	0	1316.83	PRK09450	cyaA
VC0123	specific	2	101	1.67236e-43	136.1	pfam01491	Frataxin_Cyay
VC0123	specific	1	104	1.83868e-51	155.963	COG1965	CyaY
VC0123	specific	1	103	1.50938e-51	156.272	cd00503	Frataxin
VC0123	specific	2	103	2.93268e-56	168.156	TIGR03421	FeS_CyaY
VC0123	specific	1	103	1.1574e-59	176.611	PRK00446	cyaY
VC0123	superfamily	1	103	1.1574e-59	176.611	cl00238	Frataxin superfamily
VC0125	non-specific	34	283	7.84871e-84	255.301	pfam02784	Orn_Arg_deC_N
VC0125	multi-dom	12	405	9.95928e-99	299.4	PLN02537	PLN02537
VC0125	specific	26	391	0	569.038	cd06828	PLPDE_III_DapDC
VC0125	superfamily	26	391	0	569.038	cl00261	PLPDE_III superfamily
VC0125	multi-dom	4	413	0	633.173	TIGR01048	lysA
VC0125	multi-dom	2	391	0	516.059	COG0019	LysA
VC0126	specific	19	139	2.07574e-33	117.372	pfam01678	DAP_epimerase
VC0126	superfamily	19	139	2.07574e-33	117.372	cl19724	DAP_epimerase superfamily
VC0126	specific	168	283	1.24473e-43	143.566	pfam01678	DAP_epimerase
VC0126	superfamily	168	283	1.24473e-43	143.566	cl19724	DAP_epimerase superfamily
VC0126	multi-dom	19	289	1.28953e-128	365.118	TIGR00652	DapF
VC0126	multi-dom	17	290	1.51495e-149	418.216	COG0253	DapF
VC0126	multi-dom	15	290	2.17785e-160	445.782	PRK00450	dapF
VC0127	non-specific	8	215	4.2038e-36	125.823	PRK10963	PRK10963
VC0127	specific	6	221	3.76465e-79	235.72	COG3159	YigA
VC0127	specific	4	221	1.21488e-91	267.391	pfam04340	DUF484
VC0127	superfamily	4	221	1.21488e-91	267.391	cl21515	GAF superfamily
VC0128	non-specific	123	306	2.75085e-16	74.6338	PRK09871	PRK09871
VC0128	specific	17	100	2.39571e-17	74.2486	pfam02899	Phage_int_SAM_1
VC0128	superfamily	17	100	2.39571e-17	74.2486	cl12235	Phage_int_SAM_1 superfamily
VC0128	specific	122	290	1.60079e-55	176.741	pfam00589	Phage_integrase
VC0128	specific	125	293	7.67879e-85	251.276	cd00798	INT_XerDC_C
VC0128	superfamily	125	293	7.67879e-85	251.276	cl00213	DNA_BRE_C superfamily
VC0128	multi-dom	18	306	3.73162e-141	398.904	TIGR02224	recomb_XerC
VC0128	multi-dom	8	304	4.29085e-158	441.901	PRK00236	xerC
VC0128	multi-dom	8	307	0	504.238	COG4973	XerC
VC0129	multi-dom	122	238	7.90845e-06	44.0295	PRK13222	PRK13222
VC0129	specific	111	207	1.37003e-06	45.0535	cd01427	HAD_like
VC0129	specific	161	234	2.7106e-08	48.3868	pfam13242	Hydrolase_like
VC0129	specific	12	198	3.40721e-15	69.3469	TIGR01549	HAD-SF-IA-v1
VC0129	multi-dom	10	201	5.01589e-20	83.0111	pfam00702	Hydrolase
VC0129	multi-dom	10	235	1.65387e-24	95.5471	TIGR02253	CTE7
VC0129	multi-dom	7	238	2.33996e-38	131.949	COG1011	YigB
VC0129	non-specific	1	234	6.63586e-88	258.896	PRK10748	PRK10748
VC0129	superfamily	1	234	6.63586e-88	258.896	cl21460	HAD_like superfamily
VC0130	non-specific	418	476	4.05644e-06	46.4718	smart00267	GGDEF
VC0130	non-specific	419	479	2.58557e-07	49.5512	pfam00990	GGDEF
VC0130	non-specific	418	566	1.8063e-08	52.9441	cd01949	GGDEF
VC0130	specific	397	574	5.03909e-12	64.0088	COG2199	GGDEF
VC0130	superfamily	397	574	5.03909e-12	64.0088	cl11967	Nucleotidyl_cyc_III superfamily
VC0130	specific	145	215	6.41515e-15	70.67	pfam08495	FIST
VC0130	multi-dom	420	825	1.04534e-23	105.534	PRK10060	PRK10060
VC0130	specific	30	215	5.41757e-25	102.006	smart00897	FIST
VC0130	superfamily	30	215	5.41757e-25	102.006	cl10701	FIST superfamily
VC0130	multi-dom	420	827	1.68061e-28	120.771	COG5001	COG5001
VC0130	non-specific	614	828	1.65651e-43	156.608	smart00052	EAL
VC0130	specific	614	828	1.85821e-50	175.812	cd01948	EAL
VC0130	specific	614	825	4.38876e-57	194.816	COG2200	EAL
VC0130	specific	614	825	7.97259e-61	204.475	pfam00563	EAL
VC0130	superfamily	614	825	7.97259e-61	204.475	cl00290	EAL superfamily
VC0130	multi-dom	1	356	7.82008e-115	352.833	COG3287	COG3287
VC0131	specific	5	186	3.40602e-59	182.799	pfam03942	DTW
VC0131	specific	1	198	8.45592e-106	302.053	COG3148	YfiP
VC0131	superfamily	1	198	8.45592e-106	302.053	cl01221	DTW superfamily
VC0132	specific	91	238	6.23961e-75	232.117	COG3650	COG3650
VC0132	superfamily	91	238	6.23961e-75	232.117	cl01466	COG3650 superfamily
VC0134	non-specific	188	238	1.27219e-10	58.4546	COG0560	SerB
VC0134	superfamily	188	238	1.27219e-10	58.4546	cl21460	HAD_like superfamily
VC0134	specific	12	108	1.22789e-12	62.3875	cd01427	HAD_like
VC0134	superfamily	12	108	1.22789e-12	62.3875	cl21460	HAD_like superfamily
VC0134	multi-dom	12	270	1.37538e-63	199.032	TIGR00099	Cof-subfamily
VC0134	multi-dom	13	270	9.97983e-78	234.816	pfam08282	Hydrolase_3
VC0134	multi-dom	8	275	4.41067e-80	241.162	COG0561	Cof
VC0134	multi-dom	10	270	3.4749e-125	355.895	PRK10976	PRK10976
VC0135	multi-dom	77	145	4.57547e-06	45.8829	TIGR03611	RutD
VC0135	specific	57	167	8.40322e-10	55.0436	pfam12695	Abhydrolase_5
VC0135	multi-dom	52	310	2.06132e-77	235.949	pfam12146	Hydrolase_4
VC0135	multi-dom	23	331	8.55321e-90	269.627	COG2267	PldB
VC0135	non-specific	28	326	1.6485e-94	282.657	PRK10749	PRK10749
VC0135	superfamily	28	326	1.6485e-94	282.657	cl21494	Abhydrolase superfamily
VC0136	non-specific	14	202	5.16148e-28	103.141	pfam01810	LysE
VC0136	non-specific	20	200	5.56876e-36	123.212	TIGR00949	2A76
VC0136	specific	1	205	1.68714e-50	161.252	COG1280	RhtB
VC0136	specific	1	205	1.72388e-117	330.909	PRK10520	rhtB
VC0136	superfamily	1	205	1.72388e-117	330.909	cl00565	LysE superfamily
VC0137	multi-dom	95	229	7.46405e-08	53.1789	PRK13561	PRK13561
VC0137	non-specific	106	218	1.32257e-09	56.8417	smart00052	EAL
VC0137	multi-dom	232	347	1.29955e-11	62.2287	pfam08668	HDOD
VC0137	non-specific	33	218	2.93989e-16	76.5883	pfam00563	EAL
VC0137	non-specific	33	218	5.41155e-17	78.7415	cd01948	EAL
VC0137	specific	33	218	2.62099e-17	80.0262	COG2200	EAL
VC0137	superfamily	33	218	2.62099e-17	80.0262	cl00290	EAL superfamily
VC0137	multi-dom	26	432	0	595.927	COG3434	YuxH
VC0139	non-specific	38	153	1.26528e-10	54.9932	PRK09448	PRK09448
VC0139	multi-dom	29	155	6.20296e-18	73.8583	pfam00210	Ferritin
VC0139	specific	27	155	3.25022e-46	146.151	cd01043	DPS
VC0139	specific	1	156	2.02724e-55	170.144	COG0783	Dps
VC0139	superfamily	1	156	2.02724e-55	170.144	cl00264	Ferritin_like superfamily
VC0140	specific	17	106	6.1557e-28	96.8729	pfam10694	DUF2500
VC0140	superfamily	17	106	6.1557e-28	96.8729	cl11292	DUF2500 superfamily
VC0144	specific	26	207	7.15702e-33	115.432	pfam07947	YhhN
VC0144	specific	1	209	3.90477e-49	157.961	COG3714	YhhN
VC0144	superfamily	1	209	3.90477e-49	157.961	cl01505	YhhN superfamily
VC0145	non-specific	14	86	3.35544e-08	44.9957	PRK10910	PRK10910
VC0145	specific	4	59	2.98279e-09	46.8211	pfam06611	DUF1145
VC0145	specific	1	88	1.61976e-27	94.4295	COG3776	YhhL
VC0145	superfamily	1	88	1.61976e-27	94.4295	cl11481	DUF1145 superfamily
VC0146	multi-dom	40	137	1.12261e-06	45.814	PRK14967	PRK14967
VC0146	multi-dom	42	168	6.24135e-10	56.0009	TIGR02085	meth_trns_rumB
VC0146	multi-dom	55	165	1.38043e-12	63.8734	COG2265	TrmA
VC0146	specific	62	162	5.67632e-17	71.6922	cd02440	AdoMet_MTases
VC0146	non-specific	15	194	1.72602e-64	196.091	TIGR00095	TIGR00095
VC0146	specific	18	198	3.6003e-90	261.006	COG0742	RsmD
VC0146	specific	19	195	2.00562e-93	268.715	pfam03602	Cons_hypoth95
VC0146	non-specific	12	199	1.26036e-97	280.454	PRK10909	rsmD
VC0146	superfamily	12	199	1.26036e-97	280.454	cl17173	AdoMet_MTases superfamily
VC0147	specific	100	172	2.73826e-08	49.0868	smart00963	SRP54_N
VC0147	superfamily	100	172	2.73826e-08	49.0868	cl03758	SRP54_N superfamily
VC0147	multi-dom	186	301	2.71932e-13	65.4725	smart00382	AAA
VC0147	specific	188	366	1.97814e-84	253.235	cd03115	SRP
VC0147	specific	189	386	5.36478e-101	296.376	pfam00448	SRP54
VC0147	specific	187	387	1.54998e-104	305.487	smart00962	SRP54
VC0147	superfamily	187	387	1.54998e-104	305.487	cl21455	P-loop_NTPase superfamily
VC0147	multi-dom	115	387	4.59378e-137	391.234	TIGR00064	ftsY
VC0147	multi-dom	73	388	5.48706e-160	451.71	COG0552	FtsY
VC0147	multi-dom	81	391	0	522.737	PRK10416	PRK10416
VC0148	multi-dom	39	210	3.84721e-13	64.186	pfam13304	AAA_21
VC0148	non-specific	27	218	5.39587e-15	69.5938	PRK13540	PRK13540
VC0148	non-specific	21	212	1.4506e-24	95.118	TIGR01189	ccmA
VC0148	specific	27	174	3.81708e-51	162.05	pfam00005	ABC_tran
VC0148	non-specific	11	225	2.25729e-93	271.589	cd03292	ABC_FtsE_transporter
VC0148	superfamily	11	225	2.25729e-93	271.589	cl21455	P-loop_NTPase superfamily
VC0148	multi-dom	10	223	1.54905e-110	314.957	TIGR02673	FtsE
VC0148	multi-dom	10	225	9.21237e-122	343.78	PRK10908	PRK10908
VC0148	multi-dom	10	233	3.57919e-135	377.711	COG2884	FtsE
VC0149	specific	204	277	7.93587e-07	46.0763	pfam02687	FtsX
VC0149	superfamily	204	277	7.93587e-07	46.0763	cl23526	FtsX superfamily
VC0149	multi-dom	26	329	6.71342e-65	206.244	TIGR00439	ftsX
VC0149	multi-dom	41	329	1.90996e-76	235.645	PRK11026	ftsX
VC0149	multi-dom	31	330	4.87008e-93	277.603	COG2177	FtsX
VC0150	specific	14	46	3.17743e-06	41.5137	pfam00140	Sigma70_r1_2
VC0150	superfamily	14	46	3.17743e-06	41.5137	cl02812	Sigma70_r1_2 superfamily
VC0150	specific	224	280	8.60549e-08	46.7138	cd06171	Sigma70_r4
VC0150	specific	229	280	7.42325e-12	57.8242	pfam04545	Sigma70_r4
VC0150	superfamily	229	280	7.42325e-12	57.8242	cl22867	Sigma70_r4 superfamily
VC0150	specific	53	123	4.00371e-18	75.3029	pfam04542	Sigma70_r2
VC0150	superfamily	53	123	4.00371e-18	75.3029	cl08419	Sigma70_r2 superfamily
VC0150	multi-dom	9	284	4.59328e-104	305.378	COG0568	RpoD
VC0150	multi-dom	14	283	6.79352e-164	454.431	TIGR02392	rpoH_proteo
VC0150	multi-dom	1	286	0	533.214	PRK06596	PRK06596
VC0151	non-specific	8	49	8.65473e-06	45.5702	PRK04176	PRK04176
VC0151	superfamily	8	49	8.65473e-06	45.5702	cl21454	NADB_Rossmann superfamily
VC0151	specific	178	257	7.61126e-17	73.7601	pfam00070	Pyr_redox
VC0151	superfamily	178	257	7.61126e-17	73.7601	cl21454	NADB_Rossmann superfamily
VC0151	specific	347	455	7.40767e-35	124.201	pfam02852	Pyr_redox_dim
VC0151	superfamily	347	455	7.40767e-35	124.201	cl08372	Pyr_redox_dim superfamily
VC0151	multi-dom	7	326	4.33681e-69	221.004	pfam07992	Pyr_redox_2
VC0151	multi-dom	6	464	5.22794e-110	331.914	TIGR01350	lipoamide_DH
VC0151	multi-dom	5	458	5.68787e-179	507.517	COG1249	Lpd
VC0151	multi-dom	3	466	0	931.877	PRK05249	PRK05249
VC0152	multi-dom	7	196	9.27301e-09	52.2481	COG1309	AcrR
VC0152	specific	18	61	1.35607e-09	50.8533	pfam00440	TetR_N
VC0152	superfamily	18	61	1.35607e-09	50.8533	cl23498	TetR_N superfamily
VC0152	multi-dom	3	204	1.44216e-131	367.023	PRK11202	PRK11202
VC0153	specific	8	121	7.61228e-57	170.916	pfam07226	DUF1422
VC0153	specific	6	123	2.04544e-58	174.756	PRK11056	PRK11056
VC0153	superfamily	6	123	2.04544e-58	174.756	cl23983	DUF1422 superfamily
VC0154	specific	213	270	4.62015e-06	43.5727	cd02440	AdoMet_MTases
VC0154	non-specific	187	368	2.28418e-21	91.854	PRK03522	rumB
VC0154	multi-dom	12	360	2.11987e-26	107.985	TIGR00479	rumA
VC0154	multi-dom	11	361	4.1518e-113	335.054	COG2265	TrmA
VC0154	specific	11	368	0	665.269	TIGR02143	trmA_only
VC0154	superfamily	11	368	0	665.269	cl17173	AdoMet_MTases superfamily
VC0154	specific	11	368	0	664.885	pfam05958	tRNA_U5-meth_tr
VC0154	multi-dom	1	368	0	737.408	PRK05031	PRK05031
VC0156	specific	41	148	5.19539e-30	112.368	pfam07715	Plug
VC0156	superfamily	41	148	5.19539e-30	112.368	cl23850	Plug superfamily
VC0156	specific	49	611	2.61349e-66	226.949	cd01347	ligand_gated_channel
VC0156	superfamily	49	611	2.61349e-66	226.949	cl21487	OM_channels superfamily
VC0156	multi-dom	1	611	0	954.698	TIGR01779	TonB-B12
VC0156	multi-dom	15	611	0	818.975	COG4206	BtuB
VC0156	multi-dom	23	611	0	533.416	PRK10641	btuB
VC0157	specific	52	127	2.07654e-12	61.5362	pfam05922	Inhibitor_I9
VC0157	superfamily	52	127	2.07654e-12	61.5362	cl05470	Inhibitor_I9 superfamily
VC0157	specific	457	520	3.40523e-13	63.0517	pfam04151	PPC
VC0157	superfamily	457	520	3.40523e-13	63.0517	cl04420	PPC superfamily
VC0157	multi-dom	144	400	3.66254e-17	83.4777	PTZ00262	PTZ00262
VC0157	multi-dom	169	388	2.78742e-45	161.338	TIGR03921	T7SS_mycosin
VC0157	multi-dom	91	511	5.89999e-49	175.509	COG1404	AprE
VC0157	multi-dom	169	390	4.65572e-50	171.826	pfam00082	Peptidase_S8
VC0157	specific	147	396	2.0465e-135	391.494	cd04077	Peptidases_S8_PCSK9_ProteinaseK_like
VC0157	superfamily	147	396	2.0465e-135	391.494	cl10459	Peptidases_S8_S53 superfamily
VC0158	specific	14	214	4.98271e-24	95.1238	pfam01177	Asp_Glu_race
VC0158	non-specific	9	220	1.52778e-73	223.823	TIGR00067	glut_race
VC0158	specific	3	265	8.67035e-115	329.16	COG0796	MurI
VC0158	specific	2	240	3.5906e-118	337.459	PRK00865	PRK00865
VC0158	superfamily	2	240	3.5906e-118	337.459	cl00518	Asp_Glu_race superfamily
VC0159	multi-dom	66	144	3.31064e-13	61.5922	PLN03134	PLN03134
VC0159	multi-dom	66	149	2.93034e-15	70.3333	TIGR01622	SF-CC1
VC0159	specific	66	135	1.04507e-17	71.0892	pfam00076	RRM_1
VC0159	multi-dom	63	151	4.57574e-22	88.0802	COG0724	RRM
VC0159	specific	65	136	5.7604e-23	84.5675	smart00360	RRM
VC0159	non-specific	65	140	3.86459e-31	105.773	cd12399	RRM_HP0827_like
VC0159	superfamily	65	140	3.86459e-31	105.773	cl17169	RRM_SF superfamily
VC0161	multi-dom	4	72	1.32822e-11	62.5163	PRK10094	PRK10094
VC0161	multi-dom	6	263	7.60609e-19	82.8601	TIGR03339	phn_lysR
VC0161	specific	3	62	1.72676e-20	81.6459	pfam00126	HTH_1
VC0161	superfamily	3	62	1.72676e-20	81.6459	cl21459	HTH superfamily
VC0161	specific	86	289	3.42403e-31	114.706	pfam03466	LysR_substrate
VC0161	multi-dom	1	289	2.68997e-50	167.07	COG0583	LysR
VC0161	specific	92	288	1.86177e-112	321.836	cd08430	PBP2_IlvY
VC0161	superfamily	92	288	1.86177e-112	321.836	cl21456	Periplasmic_Binding_Protein_Type_2 superfamily
VC0161	multi-dom	25	292	1.11963e-174	482.011	PRK11716	PRK11716
VC0162	non-specific	358	481	6.80842e-20	84.4005	pfam01450	IlvC
VC0162	superfamily	358	481	6.80842e-20	84.4005	cl08324	IlvC superfamily
VC0162	specific	213	340	4.56923e-27	104.431	pfam01450	IlvC
VC0162	superfamily	213	340	4.56923e-27	104.431	cl08324	IlvC superfamily
VC0162	non-specific	34	204	3.28181e-78	240.525	pfam07991	IlvN
VC0162	superfamily	34	204	3.28181e-78	240.525	cl21454	NADB_Rossmann superfamily
VC0162	multi-dom	35	369	4.68105e-148	424.483	TIGR00465	ilvC
VC0162	multi-dom	19	362	2.14678e-171	484.79	COG0059	IlvC
VC0162	multi-dom	2	491	0	1119.66	PRK05225	PRK05225
VC0163	specific	8	78	8.68357e-22	79.041	pfam04380	BMFP
VC0163	specific	1	83	1.0779e-31	104.878	COG2960	YqiC
VC0163	superfamily	1	83	1.0779e-31	104.878	cl01115	BMFP superfamily
VC0164	non-specific	336	482	2.23208e-07	52.6709	pfam03176	MMPL
VC0164	superfamily	336	482	2.23208e-07	52.6709	cl21543	MMPL superfamily
VC0164	multi-dom	1	1010	0	1068.3	PRK09579	PRK09579
VC0164	multi-dom	2	1005	0	1042.57	COG0841	AcrB
VC0164	multi-dom	3	1001	0	841.186	pfam00873	ACR_tran
VC0164	multi-dom	3	1001	0	671.825	TIGR00915	2A0602
VC0165	specific	165	266	4.63822e-16	72.0126	pfam13437	HlyD_3
VC0165	superfamily	165	266	4.63822e-16	72.0126	cl11404	Biotinyl_lipoyl_domains superfamily
VC0165	multi-dom	56	269	2.11667e-24	97.9112	pfam16576	HlyD_D23
VC0165	multi-dom	37	366	3.06492e-29	115.657	PRK11556	PRK11556
VC0165	multi-dom	1	355	6.41159e-51	172.972	COG0845	AcrA
VC0165	multi-dom	44	354	4.84522e-75	233.746	TIGR01730	RND_mfp
VC0166	multi-dom	6	101	5.72732e-08	49.1895	TIGR03384	betaine_BetI
VC0166	specific	18	64	4.43929e-15	65.1057	pfam00440	TetR_N
VC0166	superfamily	18	64	4.43929e-15	65.1057	cl23498	TetR_N superfamily
VC0166	multi-dom	13	198	5.5507e-17	74.2045	COG1309	AcrR
VC0167	specific	557	612	6.80088e-09	50.6215	pfam13538	UvrD_C_2
VC0167	superfamily	557	612	6.80088e-09	50.6215	cl22977	UvrD_C_2 superfamily
VC0167	specific	3	266	3.66032e-109	329.6	pfam00580	UvrD-helicase
VC0167	superfamily	3	266	3.66032e-109	329.6	cl21455	P-loop_NTPase superfamily
VC0167	multi-dom	271	616	6.09574e-128	380.503	pfam13361	UvrD_C
VC0167	multi-dom	2	666	0	1248.87	TIGR01074	rep
VC0167	multi-dom	1	671	0	1164.22	PRK10919	PRK10919
VC0167	multi-dom	1	652	0	693.863	COG0210	UvrD
VC0168	specific	57	131	9.06158e-15	63.183	pfam13442	Cytochrome_CBB3
VC0168	specific	13	135	3.41083e-51	157.33	COG3245	CytC5
VC0168	superfamily	13	135	3.41083e-51	157.33	cl21467	Cytochrom_C superfamily
VC0170	non-specific	232	268	3.33515e-06	44.2751	TIGR01727	oligo_HPY
VC0170	non-specific	233	268	8.83668e-09	50.8557	pfam08352	oligo_HPY
VC0170	superfamily	233	268	8.83668e-09	50.8557	cl07097	oligo_HPY superfamily
VC0170	multi-dom	35	218	1.82487e-09	56.0968	pfam13304	AAA_21
VC0170	multi-dom	339	524	8.98542e-12	62.0057	smart00382	AAA
VC0170	non-specific	4	217	1.77705e-12	65.0725	TIGR01189	ccmA
VC0170	non-specific	330	519	1.01678e-13	68.8234	PRK13540	PRK13540
VC0170	non-specific	331	517	8.09802e-21	89.3401	TIGR01189	ccmA
VC0170	specific	23	182	2.99919e-34	125.456	pfam00005	ABC_tran
VC0170	specific	330	483	4.95652e-47	160.124	pfam00005	ABC_tran
VC0170	multi-dom	22	256	5.21767e-75	236.881	TIGR02770	nickel_nikD
VC0170	specific	3	236	4.35442e-109	324.459	cd03257	ABC_NikE_OppD_transporters
VC0170	superfamily	3	236	4.35442e-109	324.459	cl21455	P-loop_NTPase superfamily
VC0170	specific	302	537	2.17471e-117	345.645	cd03257	ABC_NikE_OppD_transporters
VC0170	superfamily	302	537	2.17471e-117	345.645	cl21455	P-loop_NTPase superfamily
VC0170	multi-dom	3	559	3.65856e-167	487.826	PRK10261	PRK10261
VC0170	multi-dom	1	559	0	770.205	COG1123	GsiA
VC0171	multi-dom	47	508	4.56214e-38	145.417	PRK15413	PRK15413
VC0171	non-specific	50	511	5.62982e-48	172.682	TIGR02294	nickel_nikA
VC0171	multi-dom	52	542	4.25529e-50	179.909	COG4166	OppA
VC0171	specific	90	457	4.12442e-96	295.47	pfam00496	SBP_bac_5
VC0171	specific	49	525	0	649.238	cd08498	PBP2_NikA_DppA_OppA_like_2
VC0171	superfamily	49	525	0	649.238	cl01709	PBP2_NikA_DppA_OppA_like superfamily
VC0172	specific	111	319	2.3457e-16	75.0076	cd06261	TM_PBP2
VC0172	specific	129	333	4.23375e-24	95.819	pfam00528	BPD_transp_1
VC0172	non-specific	18	335	1.3883e-60	196.186	PRK10914	PRK10914
VC0172	superfamily	18	335	1.3883e-60	196.186	cl00427	TM_PBP2 superfamily
VC0172	multi-dom	18	335	1.38678e-61	198.014	PRK15081	PRK15081
VC0172	multi-dom	18	333	5.69695e-62	199.216	TIGR02789	nickel_nikB
VC0172	multi-dom	18	333	1.8501e-109	320.59	COG0601	DppB
VC0173	specific	23	69	5.24804e-06	41.3719	pfam12911	OppC_N
VC0173	superfamily	23	69	5.24804e-06	41.3719	cl15159	OppC_N superfamily
VC0173	specific	116	282	4.67724e-14	67.6994	pfam00528	BPD_transp_1
VC0173	specific	99	277	9.98104e-20	83.8672	cd06261	TM_PBP2
VC0173	superfamily	99	277	9.98104e-20	83.8672	cl00427	TM_PBP2 superfamily
VC0173	multi-dom	29	305	9.47082e-56	180.274	TIGR02790	nickel_nikC
VC0173	multi-dom	18	309	1.75775e-69	216.958	PRK10913	PRK10913
VC0173	multi-dom	6	308	4.29888e-97	286.85	COG1173	DppC
VC0175	non-specific	379	440	3.08096e-09	54.4802	TIGR02571	ComEB
VC0175	non-specific	267	428	3.99381e-14	66.9416	pfam00383	dCMP_cyt_deam_1
VC0175	non-specific	271	435	1.28972e-20	87.505	PHA02588	cd
VC0175	specific	267	446	2.83324e-39	138.176	cd01286	deoxycytidylate_deaminase
VC0175	specific	265	461	6.95579e-44	151.783	COG2131	ComEB
VC0175	superfamily	265	461	6.95579e-44	151.783	cl00269	cytidine_deaminase-like superfamily
VC0176	multi-dom	10	78	1.40889e-08	47.3377	COG1396	HipB
VC0176	specific	10	75	3.32005e-13	57.59	pfam12844	HTH_19
VC0176	specific	10	69	1.05275e-13	58.6834	smart00530	HTH_XRE
VC0176	specific	10	69	1.35792e-14	61.0298	cd00093	HTH_XRE
VC0176	superfamily	10	69	1.35792e-14	61.0298	cl22854	HTH_XRE superfamily
VC0178	specific	17	209	8.94289e-28	106.143	pfam01734	Patatin
VC0178	specific	16	306	3.00055e-66	208.725	cd07199	Pat17_PNPLA8_PNPLA9_like
VC0178	superfamily	16	306	3.00055e-66	208.725	cl11396	Patatin_and_cPLA2 superfamily
VC0178	multi-dom	6	355	1.1969e-149	426.237	COG3621	PATA
VC0180	non-specific	331	499	6.11774e-06	45.8117	TIGR02356	adenyl_thiF
VC0180	multi-dom	342	578	1.71341e-15	75.0587	pfam00899	ThiF
VC0180	specific	346	484	1.54981e-24	98.1092	cd01483	E1_enzyme_family
VC0180	superfamily	346	484	1.54981e-24	98.1092	cl22428	E1_enzyme_family superfamily
VC0180	specific	12	151	6.62975e-46	156.819	pfam14461	Prok-E2_B
VC0180	superfamily	12	151	6.62975e-46	156.819	cl00154	UBCc superfamily
VC0181	specific	23	136	1.38057e-12	59.1044	pfam14464	Prok-JAB
VC0181	specific	22	152	2.52782e-79	229.802	TIGR02256	ICE_VC0181
VC0181	superfamily	22	152	2.52782e-79	229.802	cl13996	MPN superfamily
VC0185	specific	208	379	1.12471e-17	78.6759	cd00397	DNA_BRE_C
VC0185	superfamily	208	379	1.12471e-17	78.6759	cl00213	DNA_BRE_C superfamily
VC0186	specific	173	253	2.91729e-17	74.9157	pfam00070	Pyr_redox
VC0186	superfamily	173	253	2.91729e-17	74.9157	cl21454	NADB_Rossmann superfamily
VC0186	specific	345	453	1.23609e-40	139.609	pfam02852	Pyr_redox_dim
VC0186	superfamily	345	453	1.23609e-40	139.609	cl08372	Pyr_redox_dim superfamily
VC0186	multi-dom	26	323	9.7098e-83	255.672	pfam07992	Pyr_redox_2
VC0186	multi-dom	26	454	6.81357e-160	458.596	COG1249	Lpd
VC0186	multi-dom	5	454	0	880.26	PRK06116	PRK06116
VC0186	multi-dom	8	454	0	661.15	TIGR01421	gluta_reduc_1
VC0187	specific	33	277	4.71713e-158	438.397	pfam04378	RsmJ
VC0187	specific	2	279	2.51474e-179	493.348	COG2961	RlmJ
VC0187	superfamily	2	279	2.51474e-179	493.348	cl17173	AdoMet_MTases superfamily
VC0188	multi-dom	208	660	3.35492e-09	58.2265	TIGR02289	M3_not_pepF
VC0188	specific	20	678	0	1046.27	cd06456	M3A_DCP
VC0188	superfamily	20	678	0	1046.27	cl14813	GluZincin superfamily
VC0188	specific	222	678	0	552.749	pfam01432	Peptidase_M3
VC0188	multi-dom	1	678	0	1250.1	PRK10911	PRK10911
VC0188	multi-dom	1	680	0	1111.19	COG0339	Dcp
VC0190	specific	557	613	1.49905e-08	49.8511	pfam13538	UvrD_C_2
VC0190	superfamily	557	613	1.49905e-08	49.8511	cl22977	UvrD_C_2 superfamily
VC0190	specific	11	272	3.57311e-114	343.853	pfam00580	UvrD-helicase
VC0190	superfamily	11	272	3.57311e-114	343.853	cl21455	P-loop_NTPase superfamily
VC0190	multi-dom	277	617	7.60722e-134	397.452	pfam13361	UvrD_C
VC0190	multi-dom	2	723	0	1511.7	PRK11773	uvrD
VC0190	multi-dom	7	721	0	1371.04	TIGR01075	uvrD
VC0190	multi-dom	9	653	0	716.205	COG0210	UvrD
VC0191	non-specific	4	200	7.60863e-29	105.943	PRK10229	PRK10229
VC0191	non-specific	15	208	7.37851e-30	108.534	pfam01810	LysE
VC0191	non-specific	20	204	8.80251e-33	115.508	TIGR00949	2A76
VC0191	specific	3	212	4.27578e-38	130.051	COG1280	RhtB
VC0191	superfamily	3	212	4.27578e-38	130.051	cl00565	LysE superfamily
VC0192	specific	178	219	1.56242e-06	42.5199	pfam00165	HTH_AraC
VC0192	superfamily	178	219	1.56242e-06	42.5199	cl02815	HTH_AraC superfamily
VC0192	multi-dom	182	263	6.56649e-15	72.402	TIGR04094	adjacent_YSIRK
VC0192	multi-dom	171	264	2.11327e-17	78.8526	PRK09393	ftrA
VC0192	multi-dom	191	264	3.93221e-25	93.7914	pfam12833	HTH_18
VC0192	multi-dom	185	264	1.32459e-28	103.017	smart00342	HTH_ARAC
VC0192	specific	15	146	6.3545e-29	105.587	pfam02311	AraC_binding
VC0192	superfamily	15	146	6.3545e-29	105.587	cl21464	cupin_like superfamily
VC0192	multi-dom	151	264	4.46428e-29	105.718	COG2207	AraC
VC0194	non-specific	12	580	1.61623e-109	338.806	PRK09615	ggt
VC0194	non-specific	54	580	6.9572e-153	448.063	TIGR00066	g_glut_trans
VC0194	specific	44	587	0	682.805	COG0405	Ggt
VC0194	superfamily	44	587	0	682.805	cl19223	G_glu_transpept superfamily
VC0194	specific	68	583	0	600.35	pfam01019	G_glu_transpept
VC0195	multi-dom	11	265	4.73276e-72	221.594	TIGR00688	rarD
VC0195	multi-dom	6	300	1.40285e-119	343.822	PRK15430	PRK15430
VC0195	multi-dom	6	299	1.64284e-121	348.846	COG2962	RarD
VC0196	specific	356	415	8.55304e-19	79.2306	pfam16124	RecQ_Zn_bind
VC0196	superfamily	356	415	8.55304e-19	79.2306	cl24636	RecQ_Zn_bind superfamily
VC0196	specific	53	195	5.64125e-22	90.8596	cd00046	DEXDc
VC0196	specific	545	612	4.90106e-22	88.3603	pfam00570	HRDC
VC0196	specific	543	617	1.47052e-22	90.4342	smart00341	HRDC
VC0196	superfamily	543	617	1.47052e-22	90.4342	cl02578	HRDC superfamily
VC0196	multi-dom	31	223	6.91041e-25	101.415	smart00487	DEXDc
VC0196	specific	262	343	1.08962e-25	99.5937	smart00490	HELICc
VC0196	specific	236	343	1.03009e-26	103.464	pfam00271	Helicase_C
VC0196	specific	42	198	4.82848e-27	106.165	pfam00270	DEAD
VC0196	superfamily	42	198	4.82848e-27	106.165	cl21455	P-loop_NTPase superfamily
VC0196	specific	223	351	5.74174e-33	121.576	cd00079	HELICc
VC0196	superfamily	223	351	5.74174e-33	121.576	cl21455	P-loop_NTPase superfamily
VC0196	specific	423	514	8.21579e-41	141.844	smart00956	RQC
VC0196	specific	418	525	6.17814e-45	153.853	pfam09382	RQC
VC0196	superfamily	418	525	6.17814e-45	153.853	cl09632	RQC superfamily
VC0196	multi-dom	13	620	0	1287.36	PRK11057	PRK11057
VC0196	multi-dom	26	618	0	894.345	COG0514	RecQ
VC0196	multi-dom	28	615	0	889.421	TIGR01389	recQ
VC0197	specific	5	95	4.07301e-39	123.98	pfam12305	DUF3630
VC0197	superfamily	5	95	4.07301e-39	123.98	cl13706	DUF3630 superfamily
VC0199	non-specific	363	564	2.00611e-06	47.6374	PRK13540	PRK13540
VC0199	multi-dom	389	569	1.71578e-12	63.9317	smart00382	AAA
VC0199	non-specific	42	315	5.59756e-13	68.0555	pfam00664	ABC_membrane
VC0199	superfamily	42	315	5.59756e-13	68.0555	cl00549	ABC_membrane superfamily
VC0199	non-specific	377	561	1.39706e-14	71.2357	TIGR01189	ccmA
VC0199	specific	379	533	1.92971e-43	151.264	pfam00005	ABC_tran
VC0199	multi-dom	41	599	2.31225e-94	300.339	PRK13657	PRK13657
VC0199	multi-dom	24	603	2.20168e-102	320.896	TIGR02203	MsbA_lipidA
VC0199	non-specific	363	600	5.04406e-121	356.541	cd03251	ABCC_MsbA
VC0199	superfamily	363	600	5.04406e-121	356.541	cl21455	P-loop_NTPase superfamily
VC0199	multi-dom	23	606	7.40018e-163	476.151	COG1132	MdlB
VC0200	specific	486	715	8.24107e-35	131.093	pfam00593	TonB_dep_Rec
VC0200	multi-dom	21	718	9.94558e-88	290.636	COG1629	CirA
VC0200	multi-dom	80	717	1.28437e-101	324.366	TIGR01783	TonB-siderophor
VC0200	specific	86	718	2.30389e-102	325.945	cd01347	ligand_gated_channel
VC0200	superfamily	86	718	2.30389e-102	325.945	cl21487	OM_channels superfamily
VC0200	multi-dom	45	718	1.87597e-158	474.289	PRK14050	PRK14050
VC0201	non-specific	48	224	1.32341e-06	46.4818	PRK13540	PRK13540
VC0201	multi-dom	53	224	2.67492e-07	48.3928	pfam13304	AAA_21
VC0201	non-specific	34	225	1.78361e-26	101.281	TIGR01189	ccmA
VC0201	specific	45	190	1.32337e-34	121.219	pfam00005	ABC_tran
VC0201	multi-dom	35	269	1.02918e-57	184.247	TIGR03873	F420-0_ABC_ATP
VC0201	specific	35	244	8.73716e-71	214.992	cd03214	ABC_Iron-Siderophores_B12_Hemin
VC0201	superfamily	35	244	8.73716e-71	214.992	cl21455	P-loop_NTPase superfamily
VC0201	multi-dom	23	273	4.08889e-86	257.023	PRK10575	PRK10575
VC0201	multi-dom	24	270	3.73469e-106	307.568	COG1120	FepC
VC0202	multi-dom	69	217	1.30932e-06	47.6536	TIGR03659	IsdE
VC0202	multi-dom	103	239	1.88749e-07	50.3567	PRK10957	PRK10957
VC0202	non-specific	56	286	2.14596e-21	89.7283	pfam01497	Peripla_BP_2
VC0202	multi-dom	38	301	8.15817e-40	140.794	COG0614	FepB
VC0202	non-specific	53	300	3.50374e-41	143.615	PRK10576	PRK10576
VC0202	specific	51	300	6.1305e-61	193.656	cd01146	FhuD
VC0202	superfamily	51	300	6.1305e-61	193.656	cl00262	TroA-like superfamily
VC0203	non-specific	54	323	1.9302e-13	70.2691	TIGR03869	F420-0_ABCperm
VC0203	specific	59	320	4.8948e-25	103.406	cd06550	TM_ABC_iron-siderophores_like
VC0203	non-specific	54	325	2.85822e-27	111.71	PRK11228	fecC
VC0203	non-specific	379	651	4.08621e-28	114.182	TIGR03869	F420-0_ABCperm
VC0203	specific	19	324	2.9628e-29	117.751	COG0609	FepD
VC0203	non-specific	381	646	1.57787e-29	118.259	PRK11228	fecC
VC0203	specific	386	647	9.64906e-38	139.614	cd06550	TM_ABC_iron-siderophores_like
VC0203	specific	26	323	6.24802e-41	150.354	pfam01032	FecCD
VC0203	superfamily	26	323	6.24802e-41	150.354	cl00454	TM_PBP1_branched-chain-AA_like superfamily
VC0203	specific	379	653	1.69257e-47	168.982	COG0609	FepD
VC0203	specific	379	648	7.5265e-51	177.318	pfam01032	FecCD
VC0203	superfamily	379	648	7.5265e-51	177.318	cl00454	TM_PBP1_branched-chain-AA_like superfamily
VC0203	multi-dom	20	653	0	556.76	PRK10577	PRK10577
VC0204	multi-dom	119	281	5.98268e-08	51.8717	TIGR01135	glmS
VC0204	non-specific	178	226	3.68013e-08	50.8899	PRK00414	gmhA
VC0204	non-specific	129	228	4.00437e-13	65.0216	TIGR03127	RuMP_HxlB
VC0204	non-specific	129	257	2.32335e-14	66.9186	pfam01380	SIS
VC0204	non-specific	1	74	1.67391e-16	71.1938	pfam01418	HTH_6
VC0204	superfamily	1	74	1.67391e-16	71.1938	cl15975	HTH_6 superfamily
VC0204	non-specific	98	263	1.4712e-18	80.388	COG0794	GutQ
VC0204	specific	120	257	5.16923e-42	140.057	cd05013	SIS_RpiR
VC0204	superfamily	120	257	5.16923e-42	140.057	cl00389	SIS superfamily
VC0204	multi-dom	6	271	2.80921e-76	232.348	PRK11557	PRK11557
VC0204	multi-dom	1	282	8.65799e-79	238.735	COG1737	RpiR
VC0206	non-specific	136	248	4.35267e-07	47.6876	TIGR03127	RuMP_HxlB
VC0206	non-specific	47	188	1.32179e-08	52.5511	PRK13937	PRK13937
VC0206	non-specific	55	171	9.97549e-09	51.8205	pfam13580	SIS_2
VC0206	non-specific	30	187	3.34739e-09	53.8577	COG0279	GmhA
VC0206	multi-dom	13	303	3.87882e-137	388.431	TIGR00274	TIGR00274
VC0206	specific	21	277	6.26842e-138	389.189	cd05007	SIS_Etherase
VC0206	superfamily	21	277	6.26842e-138	389.189	cl00389	SIS superfamily
VC0206	multi-dom	10	305	1.4631e-171	475.631	COG2103	MurQ
VC0206	multi-dom	8	304	2.48342e-180	497.769	PRK05441	murQ
VC0207	specific	11	44	8.22641e-10	52.3302	pfam00367	PTS_EIIB
VC0207	non-specific	174	455	9.1705e-20	88.1434	TIGR00852	pts-Glc
VC0207	specific	7	93	1.5137e-21	87.3505	COG1264	PtsG2
VC0207	specific	128	403	9.83232e-22	94.3384	pfam02378	PTS_EIIC
VC0207	specific	7	84	6.44967e-27	101.841	cd00212	PTS_IIB_glc
VC0207	superfamily	7	84	6.44967e-27	101.841	cl00164	PTS_IIB_glc superfamily
VC0207	multi-dom	12	474	9.02518e-61	204.456	TIGR01996	PTS-II-BC-sucr
VC0207	specific	118	480	2.71706e-68	222.502	COG1263	PtsG1
VC0207	superfamily	118	480	2.71706e-68	222.502	cl21492	PTS_EIIC superfamily
VC0207	multi-dom	2	482	0	819.304	PRK09586	murP
VC0208	specific	9	125	3.29747e-35	117.55	pfam03350	UPF0114
VC0208	non-specific	1	160	4.47393e-59	180.023	TIGR00645	HI0507
VC0208	specific	1	162	3.7811e-59	180.191	COG2862	YqhA
VC0208	specific	1	162	3.81076e-80	233.192	PRK05208	PRK05208
VC0208	superfamily	1	162	3.81076e-80	233.192	cl01078	UPF0114 superfamily
VC0209	specific	204	288	1.05405e-45	147.5	pfam08340	DUF1732
VC0209	superfamily	204	288	1.05405e-45	147.5	cl07087	DUF1732 superfamily
VC0209	specific	3	154	2.94357e-58	182.309	pfam03755	YicC_N
VC0209	superfamily	3	154	2.94357e-58	182.309	cl04245	YicC_N superfamily
VC0209	multi-dom	1	288	4.11235e-117	336.814	TIGR00255	TIGR00255
VC0209	multi-dom	1	288	2.02209e-143	403.552	COG1561	YicC
VC0209	multi-dom	1	288	2.73932e-154	430.723	PRK11820	PRK11820
VC0210	specific	29	159	1.22135e-34	119.61	pfam01138	RNase_PH
VC0210	multi-dom	13	256	2.48369e-114	326.166	COG0689	Rph
VC0210	specific	29	255	8.47312e-146	405.843	cd11362	RNase_PH_bact
VC0210	superfamily	29	255	8.47312e-146	405.843	cl03114	RNase_PH superfamily
VC0210	multi-dom	21	255	6.43294e-146	406.363	TIGR01966	RNasePH
VC0210	multi-dom	20	255	1.81348e-177	486.153	PRK00173	rph
VC0211	multi-dom	19	196	1.47037e-09	55.459	PRK05500	PRK05500
VC0211	non-specific	46	162	7.52249e-11	56.9702	pfam00156	Pribosyltran
VC0211	specific	50	167	3.45621e-16	70.5024	cd06223	PRTases_typeI
VC0211	specific	4	212	8.1394e-81	238.309	COG0461	PyrE
VC0211	specific	11	188	2.71548e-81	238.482	TIGR00336	pyrE
VC0211	specific	2	214	3.14792e-96	277.423	PRK00455	pyrE
VC0211	superfamily	2	214	3.14792e-96	277.423	cl00309	PRTases_typeI superfamily
VC0212	specific	119	301	3.76175e-55	177.021	cd07984	LPLAT_LABLAT-like
VC0212	non-specific	15	308	4.81893e-87	261.896	pfam03279	Lip_A_acyltrans
VC0212	specific	12	317	2.81391e-125	359.673	COG1560	HtrB
VC0212	non-specific	13	316	1.89756e-132	377.993	TIGR02208	lipid_A_msbB
VC0212	specific	4	317	0	529.825	PRK08943	PRK08943
VC0212	superfamily	4	317	0	529.825	cl17185	LPLAT superfamily
VC0213	specific	110	305	5.73003e-59	186.266	cd07984	LPLAT_LABLAT-like
VC0213	non-specific	12	306	2.93227e-72	224.146	pfam03279	Lip_A_acyltrans
VC0213	specific	11	318	1.51255e-119	345.036	COG1560	HtrB
VC0213	non-specific	12	309	2.43289e-159	445.629	TIGR02207	lipid_A_htrB
VC0213	specific	6	318	0	532.95	PRK06860	PRK06860
VC0213	superfamily	6	318	0	532.95	cl17185	LPLAT superfamily
VC0214	specific	27	74	4.35034e-09	49.3125	pfam00440	TetR_N
VC0214	superfamily	27	74	4.35034e-09	49.3125	cl23498	TetR_N superfamily
VC0214	multi-dom	13	189	2.65427e-11	59.1817	COG1309	AcrR
VC0214	multi-dom	15	207	1.05546e-122	344.103	PRK09480	slmA
VC0215	non-specific	190	354	2.17843e-15	73.694	TIGR02114	coaB_strep
VC0215	non-specific	191	397	3.81544e-19	84.2685	PRK06732	PRK06732
VC0215	specific	7	135	3.1714e-40	138.094	pfam02441	Flavoprotein
VC0215	non-specific	7	165	6.6611e-47	157.281	TIGR02113	coaC_strep
VC0215	non-specific	6	184	7.67601e-66	206.336	PRK07313	PRK07313
VC0215	superfamily	6	184	7.67601e-66	206.336	cl19190	Flavoprotein superfamily
VC0215	specific	186	371	6.37721e-114	328.962	pfam04127	DFP
VC0215	superfamily	186	371	6.37721e-114	328.962	cl04410	DFP superfamily
VC0215	multi-dom	3	399	5.88222e-180	504.581	COG0452	CoaBC
VC0215	multi-dom	1	397	0	683.403	PRK05579	PRK05579
VC0215	multi-dom	4	389	0	510.761	TIGR00521	coaBC_dfp
VC0216	specific	236	283	1.31629e-08	49.5558	cd06225	HAMP
VC0216	specific	234	283	1.54811e-09	52.6355	smart00304	HAMP
VC0216	specific	214	283	1.08908e-09	53.3431	pfam00672	HAMP
VC0216	superfamily	214	283	1.08908e-09	53.3431	cl01054	HAMP superfamily
VC0216	specific	54	139	2.38825e-27	104.259	smart01049	Cache_2
VC0216	specific	51	139	4.85619e-34	122.808	pfam08269	Cache_2
VC0216	superfamily	51	139	4.85619e-34	122.808	cl07034	Cache_2 superfamily
VC0216	multi-dom	184	564	6.70146e-35	137.008	PRK15041	PRK15041
VC0216	multi-dom	358	562	3.97307e-39	141.046	pfam00015	MCPsignal
VC0216	multi-dom	10	237	3.87782e-46	167.31	COG4564	COG4564
VC0216	specific	329	528	1.94457e-51	173.577	cd11386	MCP_signal
VC0216	superfamily	329	528	1.94457e-51	173.577	cl23763	MCP_signal superfamily
VC0216	multi-dom	295	563	1.42498e-60	200.205	smart00283	MA
VC0216	multi-dom	195	564	8.33952e-72	234.5	COG0840	Tar
VC0217	specific	112	219	1.33754e-59	181.805	cd08071	MPN_DUF2466
VC0217	specific	105	221	6.47888e-64	192.997	pfam04002	RadC
VC0217	superfamily	105	221	6.47888e-64	192.997	cl13996	MPN superfamily
VC0217	multi-dom	11	224	7.88307e-81	239.648	TIGR00608	radc
VC0217	multi-dom	1	224	1.82694e-110	314.95	COG2003	RadC
VC0217	multi-dom	1	224	2.97157e-128	359.773	PRK00024	PRK00024
VC0218	specific	1	58	1.05214e-20	75.7557	TIGR00009	L28
VC0218	specific	3	60	2.40855e-25	87.4363	pfam00830	Ribosomal_L28
VC0218	specific	1	76	7.78574e-32	104.316	COG0227	RpmB
VC0218	specific	1	76	3.19155e-37	118.022	PRK00359	rpmB
VC0218	superfamily	1	76	3.19155e-37	118.022	cl00367	Ribosomal_L28 superfamily
VC0219	specific	4	53	1.20617e-18	69.2151	COG0267	RpmG
VC0219	specific	2	53	5.82058e-19	70.1716	TIGR01023	rpmG_bact
VC0219	specific	7	53	3.19446e-19	70.5168	pfam00471	Ribosomal_L33
VC0219	specific	1	53	4.86159e-25	85.2481	PRK00595	rpmG
VC0219	superfamily	1	53	4.86159e-25	85.2481	cl00383	Ribosomal_L33 superfamily
VC0221	specific	242	268	2.03996e-07	44.891	pfam06827	zf-FPG_IleRS
VC0221	superfamily	242	268	2.03996e-07	44.891	cl06062	zf-FPG_IleRS superfamily
VC0221	specific	129	220	4.70059e-36	122.399	pfam06831	H2TH
VC0221	superfamily	129	220	4.70059e-36	122.399	cl06065	H2TH superfamily
VC0221	specific	2	115	8.45263e-49	156.19	smart00898	Fapy_DNA_glyco
VC0221	specific	2	114	2.05332e-49	157.747	pfam01149	Fapy_DNA_glyco
VC0221	specific	2	118	1.27063e-51	163.436	cd08966	EcFpg-like_N
VC0221	superfamily	2	118	1.27063e-51	163.436	cl03119	FpgNei_N superfamily
VC0221	multi-dom	2	268	7.12208e-125	355.069	TIGR00577	fpg
VC0221	multi-dom	1	269	1.2201e-145	407.8	COG0266	Nei
VC0221	multi-dom	1	269	1.19292e-169	468.407	PRK01103	PRK01103
VC0222	specific	10	139	8.65621e-30	104.335	pfam01467	CTP_transf_like
VC0222	specific	8	162	6.28553e-70	207.126	TIGR01510	coaD_prev_kdtB
VC0222	specific	7	163	6.24347e-90	257.866	COG0669	CoaD
VC0222	specific	8	160	2.86419e-90	258.55	cd02163	PPAT
VC0222	specific	8	163	1.3183e-96	274.65	PRK00168	coaD
VC0222	superfamily	8	163	1.3183e-96	274.65	cl00015	nt_trans superfamily
VC0223	non-specific	3	309	1.19424e-17	80.8433	TIGR02193	heptsyl_trn_I
VC0223	non-specific	71	308	6.68083e-18	80.4514	pfam01075	Glyco_transf_9
VC0223	specific	3	314	1.07874e-48	163.58	cd03789	GT1_LPS_heptosyltransferase
VC0223	superfamily	3	314	1.07874e-48	163.58	cl10013	Glycosyltransferase_GTB_type superfamily
VC0223	multi-dom	1	341	2.33658e-86	262.308	COG0859	RfaF
VC0224	non-specific	8	86	2.977e-06	46.0639	PRK13915	PRK13915
VC0224	multi-dom	4	157	2.08765e-09	55.7568	TIGR04195	S_glycosyl_SunS
VC0224	specific	8	150	5.76147e-15	69.3397	pfam00535	Glycos_transf_2
VC0224	multi-dom	2	259	1.38412e-17	78.9717	COG0463	WcaA
VC0224	specific	5	234	5.71215e-85	251.824	cd02511	Beta4Glucosyltransferase
VC0224	superfamily	5	234	5.71215e-85	251.824	cl11394	Glyco_tranf_GTA_type superfamily
VC0225	non-specific	10	345	7.30801e-23	96.3828	PRK10422	PRK10422
VC0225	non-specific	14	317	3.3591e-32	121.674	TIGR02193	heptsyl_trn_I
VC0225	non-specific	78	319	2.99421e-53	174.825	pfam01075	Glyco_transf_9
VC0225	specific	12	341	7.92752e-73	226.368	cd03789	GT1_LPS_heptosyltransferase
VC0225	superfamily	12	341	7.92752e-73	226.368	cl10013	Glycosyltransferase_GTB_type superfamily
VC0225	multi-dom	10	345	1.51559e-88	268.471	COG0859	RfaF
VC0227	non-specific	100	202	1.51112e-10	57.6774	COG3642	Bud32
VC0227	non-specific	99	202	1.22036e-10	57.9904	TIGR03724	arch_bud32
VC0227	multi-dom	106	223	9.65206e-11	59.254	COG0478	RIO2
VC0227	non-specific	106	202	1.32795e-11	60.2108	cd05144	RIO2_C
VC0227	multi-dom	99	202	3.39782e-12	64.1393	PRK09605	PRK09605
VC0227	non-specific	106	205	1.09934e-12	64.2433	smart00090	RIO
VC0227	non-specific	45	228	2.42371e-68	208.381	pfam06293	Kdo
VC0227	specific	18	249	5.46127e-136	381.153	PRK01723	PRK01723
VC0227	superfamily	18	249	5.46127e-136	381.153	cl21453	PKc_like superfamily
VC0228	specific	6	300	4.02751e-138	391.754	pfam07507	WavE
VC0228	superfamily	6	300	4.02751e-138	391.754	cl06511	WavE superfamily
VC0229	specific	9	304	8.98994e-153	428.348	pfam07507	WavE
VC0229	superfamily	9	304	8.98994e-153	428.348	cl06511	WavE superfamily
VC0230	specific	2	239	1.28108e-79	237.922	cd04183	GT2_BcE_like
VC0230	superfamily	2	239	1.28108e-79	237.922	cl11394	Glyco_tranf_GTA_type superfamily
VC0232	specific	4	88	9.1513e-06	40.8163	cd01427	HAD_like
VC0232	multi-dom	2	92	2.16625e-06	43.8577	PHA02530	pseT
VC0232	multi-dom	1	71	1.37565e-06	44.3248	COG0561	Cof
VC0232	non-specific	1	126	9.57864e-79	226.709	TIGR01689	EcbF-BcbF
VC0232	superfamily	1	126	9.57864e-79	226.709	cl21460	HAD_like superfamily
VC0233	non-specific	113	421	7.2428e-09	56.1139	cd03794	GT1_wbuB_like
VC0233	non-specific	246	413	7.73367e-10	56.5548	pfam00534	Glycos_transf_1
VC0233	superfamily	246	413	7.73367e-10	56.5548	cl10013	Glycosyltransferase_GTB_type superfamily
VC0233	specific	50	225	1.81965e-72	224.293	pfam04413	Glycos_transf_N
VC0233	superfamily	50	225	1.81965e-72	224.293	cl10013	Glycosyltransferase_GTB_type superfamily
VC0233	multi-dom	27	431	0	553.292	PRK05749	PRK05749
VC0233	multi-dom	27	431	0	524.542	COG1519	KdtA
VC0234	specific	72	157	2.88443e-24	92.0059	pfam04488	Gly_transf_sug
VC0234	superfamily	72	157	2.88443e-24	92.0059	cl19952	Gly_transf_sug superfamily
VC0234	multi-dom	1	262	8.21685e-88	263.534	COG3774	OCH1
VC0235	non-specific	110	324	6.44715e-14	69.2806	pfam01075	Glyco_transf_9
VC0235	non-specific	31	336	8.59019e-18	81.6137	TIGR02193	heptsyl_trn_I
VC0235	non-specific	31	315	2.3752e-22	93.4737	cd03789	GT1_LPS_heptosyltransferase
VC0235	superfamily	31	315	2.3752e-22	93.4737	cl10013	Glycosyltransferase_GTB_type superfamily
VC0235	multi-dom	29	349	1.25856e-53	178.334	COG0859	RfaF
VC0236	specific	70	323	5.26587e-79	240.694	pfam01075	Glyco_transf_9
VC0236	specific	3	340	9.40196e-109	317.66	cd03789	GT1_LPS_heptosyltransferase
VC0236	multi-dom	1	346	6.48142e-112	327.792	COG0859	RfaF
VC0236	non-specific	2	304	9.00447e-171	477.627	PRK10916	PRK10916
VC0236	non-specific	3	340	5.75318e-176	489.966	TIGR02195	heptsyl_trn_II
VC0236	superfamily	3	340	5.75318e-176	489.966	cl10013	Glycosyltransferase_GTB_type superfamily
VC0237	specific	171	330	5.97755e-15	70.5104	pfam04932	Wzy_C
VC0237	superfamily	171	330	5.97755e-15	70.5104	cl04850	Wzy_C superfamily
VC0237	multi-dom	5	398	1.99396e-26	108.36	COG3307	RfaL
VC0238	multi-dom	123	177	1.5333e-12	62.0979	TIGR03308	phn_thr-fam
VC0238	multi-dom	65	177	2.10765e-17	74.9121	PRK09677	PRK09677
VC0238	multi-dom	4	177	2.68012e-24	92.6417	COG0110	WbbJ
VC0238	specific	68	176	5.71e-33	112.55	cd04647	LbH_MAT_like
VC0238	superfamily	68	176	5.71e-33	112.55	cl00160	LbetaH superfamily
VC0239	multi-dom	79	269	8.96808e-07	49.8268	TIGR02149	glgA_Coryne
VC0239	multi-dom	349	565	5.85218e-11	64.016	PRK14582	pgaB
VC0239	non-specific	352	565	6.47894e-14	70.2391	TIGR03933	PIA_icaB
VC0239	multi-dom	1	342	3.07545e-16	79.607	COG0438	RfaB
VC0239	multi-dom	349	580	1.13985e-19	91.6079	TIGR03938	deacetyl_PgaB
VC0239	specific	3	161	2.61743e-28	109.84	pfam13439	Glyco_transf_4
VC0239	multi-dom	348	590	1.0411e-32	125.501	COG0726	CDA1
VC0239	specific	405	543	1.68282e-37	133.907	pfam01522	Polysacc_deac_1
VC0239	specific	410	568	4.26438e-61	198.204	cd10918	CE4_NodB_like_5s_6s
VC0239	superfamily	410	568	4.26438e-61	198.204	cl15692	CE4_SF superfamily
VC0239	specific	1	324	2.13129e-109	330.727	cd03819	GT1_WavL_like
VC0239	superfamily	1	324	2.13129e-109	330.727	cl10013	Glycosyltransferase_GTB_type superfamily
VC0240	multi-dom	2	255	1.24231e-10	60.4099	PLN02166	PLN02166
VC0240	non-specific	2	270	9.19114e-25	100.712	COG1087	GalE
VC0240	multi-dom	2	241	1.33909e-46	155.916	pfam01370	Epimerase
VC0240	multi-dom	1	309	6.28441e-58	187.842	COG0451	WcaG
VC0240	specific	1	313	1.84422e-166	464.085	cd05248	ADP_GME_SDR_e
VC0240	multi-dom	2	313	5.96227e-168	467.528	TIGR02197	heptose_epim
VC0240	specific	1	313	0	649.071	PRK11150	rfaD
VC0240	superfamily	1	313	0	649.071	cl21454	NADB_Rossmann superfamily
VC0241	non-specific	1	80	6.15563e-06	45.8948	PRK00155	ispD
VC0241	non-specific	1	110	2.01798e-06	47.211	COG1211	IspD
VC0241	specific	341	464	8.06649e-49	162.17	COG0662	ManC
VC0241	specific	3	285	8.95868e-73	228.282	pfam00483	NTP_transferase
VC0241	non-specific	314	464	4.54664e-89	266.889	pfam01050	MannoseP_isomer
VC0241	superfamily	314	464	4.54664e-89	266.889	cl21464	cupin_like superfamily
VC0241	specific	2	277	9.56307e-135	388.088	cd02509	GDP-M1P_Guanylyltransferase
VC0241	superfamily	2	277	9.56307e-135	388.088	cl11394	Glyco_tranf_GTA_type superfamily
VC0241	multi-dom	2	465	0	759.551	TIGR01479	GMP_PMI
VC0241	multi-dom	4	465	0	661.283	PRK15460	cpsB
VC0241	multi-dom	1	332	0	507.542	COG0836	CpsB
VC0242	specific	7	140	8.84374e-43	146.607	pfam02878	PGM_PMM_I
VC0242	superfamily	7	140	8.84374e-43	146.607	cl08375	PGM_PMM_I superfamily
VC0242	multi-dom	7	461	1.43417e-98	301.739	TIGR03990	Arch_GlmM
VC0242	multi-dom	1	462	1.48191e-140	409.812	COG1109	ManB
VC0242	specific	6	458	0	563.29	cd03089	PMM_PGM
VC0242	superfamily	6	458	0	563.29	cl03757	phosphohexomutase superfamily
VC0242	multi-dom	1	460	0	741.377	PRK15414	PRK15414
VC0243	multi-dom	52	349	3.47516e-18	83.5424	PRK10217	PRK10217
VC0243	multi-dom	54	348	2.27009e-25	103.229	TIGR01181	dTDP_gluc_dehyt
VC0243	multi-dom	7	354	2.09922e-36	133.144	COG0451	WcaG
VC0243	specific	3	358	0	667.524	COG1089	Gmd
VC0243	superfamily	3	358	0	667.524	cl21454	NADB_Rossmann superfamily
VC0243	non-specific	4	355	0	580.639	TIGR01472	gmd
VC0243	specific	5	353	0	548.737	cd05260	GDP_MD_SDR_e
VC0243	non-specific	3	361	0	537.82	PLN02653	PLN02653
VC0243	multi-dom	7	347	0	598.36	pfam16363	GDP_Man_Dehyd
VC0244	multi-dom	27	326	9.28641e-08	51.9182	pfam00155	Aminotran_1_2
VC0244	multi-dom	52	275	6.59624e-14	70.7668	COG0436	AspB
VC0244	multi-dom	2	364	5.26916e-63	206.273	PRK15407	PRK15407
VC0244	non-specific	1	364	5.11052e-71	225.1	PRK11706	PRK11706
VC0244	non-specific	2	344	4.78795e-143	408.472	TIGR04181	NHT_00031
VC0244	specific	13	361	9.52296e-158	445.447	cd00616	AHBA_syn
VC0244	specific	1	367	8.74717e-168	471.73	COG0399	WecE
VC0244	specific	8	361	1.58876e-170	478.291	pfam01041	DegT_DnrJ_EryC1
VC0244	superfamily	8	361	1.58876e-170	478.291	cl18945	AAT_I superfamily
VC0245	non-specific	281	434	3.05101e-06	46.1544	pfam00534	Glycos_transf_1
VC0245	non-specific	145	453	2.25369e-06	48.1398	cd03809	GT1_mtfB_like
VC0245	superfamily	145	453	2.25369e-06	48.1398	cl10013	Glycosyltransferase_GTB_type superfamily
VC0245	multi-dom	101	457	1.53791e-09	58.0359	COG0438	RfaB
VC0246	specific	3	264	5.91727e-51	166.217	COG1682	TagG
VC0246	superfamily	3	264	5.91727e-51	166.217	cl21474	ABC2_membrane superfamily
VC0247	multi-dom	83	237	2.44661e-06	45.0569	smart00382	AAA
VC0247	non-specific	70	232	4.25278e-12	62.275	PRK13540	PRK13540
VC0247	non-specific	83	232	1.04751e-13	66.6133	TIGR01189	ccmA
VC0247	non-specific	70	200	1.21382e-24	95.025	pfam00005	ABC_tran
VC0247	multi-dom	69	259	3.25044e-34	124.039	TIGR01188	drrA
VC0247	multi-dom	60	271	1.32566e-43	153.893	PRK13545	tagH
VC0247	specific	23	256	1.61924e-108	311.774	cd03220	ABC_KpsT_Wzt
VC0247	superfamily	23	256	1.61924e-108	311.774	cl21455	P-loop_NTPase superfamily
VC0247	multi-dom	20	271	2.33903e-118	337.666	COG1134	TagH
VC0248	specific	4	76	8.41556e-07	41.126	COG0236	AcpP
VC0248	superfamily	4	76	8.41556e-07	41.126	cl09936	PP-binding superfamily
VC0249	specific	386	462	1.70608e-15	69.9048	pfam13193	AMP-binding_C
VC0249	multi-dom	28	468	7.23064e-46	163.774	TIGR01923	menE
VC0249	multi-dom	10	468	8.80197e-56	192.324	PRK06187	PRK06187
VC0249	multi-dom	7	377	5.3068e-58	194.383	pfam00501	AMP-binding
VC0249	non-specific	22	464	9.48776e-64	212.865	cd05911	Firefly_Luc_like
VC0249	superfamily	22	464	9.48776e-64	212.865	cl17068	AFD_class_I superfamily
VC0249	multi-dom	1	468	1.30292e-103	317.866	COG0318	CaiC
VC0250	non-specific	72	369	1.33387e-40	146.043	TIGR02638	lactal_redase
VC0250	non-specific	70	369	8.16848e-41	147.097	PRK15454	PRK15454
VC0250	multi-dom	71	358	2.61793e-51	181.922	PRK13805	PRK13805
VC0250	non-specific	11	373	8.79728e-76	237.546	cd08179	NADPH_BDH
VC0250	specific	15	366	3.48067e-87	266.4	pfam00465	Fe-ADH
VC0250	specific	11	374	4.33873e-116	340.729	COG1454	EutG
VC0250	superfamily	11	374	4.33873e-116	340.729	cl02872	DHQ_Fe-ADH superfamily
VC0251	non-specific	407	819	6.98308e-88	283.785	cd07080	ALDH_Acyl-CoA-Red_LuxC
VC0251	specific	423	818	9.50543e-169	492.705	pfam05893	LuxC
VC0251	superfamily	423	818	9.50543e-169	492.705	cl11961	ALDH-SF superfamily
VC0251	specific	2	374	0	671.765	pfam04443	LuxE
VC0251	superfamily	2	374	0	671.765	cl17938	LuxE superfamily
VC0252	multi-dom	36	168	1.19956e-08	50.9549	TIGR03570	NeuD_NnaD
VC0252	multi-dom	33	175	1.35714e-11	59.1189	PRK09677	PRK09677
VC0252	multi-dom	1	186	1.92991e-22	88.0193	COG0110	WbbJ
VC0252	specific	58	168	4.56116e-25	92.1343	cd04647	LbH_MAT_like
VC0252	superfamily	58	168	4.56116e-25	92.1343	cl00160	LbetaH superfamily
VC0255	non-specific	1	64	7.83643e-40	130.955	pfam05575	V_cholerae_RfbT
VC0255	superfamily	1	64	7.83643e-40	130.955	cl17173	AdoMet_MTases superfamily
VC0256	specific	15	90	1.8356e-12	56.5908	pfam01527	HTH_Tnp_1
VC0256	superfamily	15	90	1.8356e-12	56.5908	cl21459	HTH superfamily
VC0256	multi-dom	13	110	6.97659e-20	76.8849	COG2963	InsE
VC0257	multi-dom	124	265	8.41338e-06	43.453	pfam13610	DDE_Tnp_IS240
VC0257	specific	42	96	7.04312e-06	41.3859	pfam13276	HTH_21
VC0257	superfamily	42	96	7.04312e-06	41.3859	cl16206	HTH_21 superfamily
VC0257	specific	207	272	7.41249e-16	69.1604	pfam13683	rve_3
VC0257	superfamily	207	272	7.41249e-16	69.1604	cl22978	rve_3 superfamily
VC0257	multi-dom	32	284	1.48176e-33	121.216	COG2801	Tra5
VC0257	specific	121	234	2.47974e-43	142.787	pfam00665	rve
VC0257	superfamily	121	234	2.47974e-43	142.787	cl21549	rve superfamily
VC0257	multi-dom	19	284	3.90399e-111	321.429	PHA02517	PHA02517
VC0258	specific	23	166	2.81024e-35	120.878	TIGR01444	fkbM_fam
VC0258	non-specific	5	227	1.60426e-156	434.107	pfam05575	V_cholerae_RfbT
VC0258	superfamily	5	227	1.60426e-156	434.107	cl17173	AdoMet_MTases superfamily
VC0259	multi-dom	125	392	1.10207e-07	52.042	PRK15427	PRK15427
VC0259	multi-dom	126	405	2.27536e-16	78.7998	TIGR03999	thiol_BshA
VC0259	specific	220	384	5.37294e-45	152.469	pfam00534	Glycos_transf_1
VC0259	multi-dom	41	408	6.90906e-51	174.366	COG0438	RfaB
VC0259	specific	42	395	1.20052e-173	487.862	cd03795	GT1_like_4
VC0259	superfamily	42	395	1.20052e-173	487.862	cl10013	Glycosyltransferase_GTB_type superfamily
VC0260	non-specific	149	228	1.31064e-06	47.8645	cd03360	LbH_AT_putative
VC0260	superfamily	149	228	1.31064e-06	47.8645	cl00160	LbetaH superfamily
VC0260	multi-dom	280	552	5.03434e-08	54.7524	PLN02260	PLN02260
VC0260	non-specific	284	531	1.11598e-08	55.3856	TIGR04180	EDH_00030
VC0260	non-specific	283	458	7.6923e-11	62.5245	PRK10675	PRK10675
VC0260	non-specific	282	454	4.51357e-15	75.2885	COG1087	GalE
VC0260	multi-dom	284	475	7.81339e-17	78.8764	pfam01370	Epimerase
VC0260	multi-dom	282	561	6.76075e-50	174.893	TIGR03589	PseB
VC0260	specific	282	575	8.19107e-130	381.581	cd05237	UDP_invert_4-6DH_SDR_e
VC0260	specific	284	579	3.08339e-180	509.742	pfam02719	Polysacc_synt_2
VC0260	superfamily	284	579	3.08339e-180	509.742	cl21454	NADB_Rossmann superfamily
VC0260	multi-dom	19	621	0	764.123	COG1086	FlaA1
VC0262	non-specific	9	171	5.82098e-10	58.2873	PRK10675	PRK10675
VC0262	multi-dom	10	322	5.11403e-14	70.4456	PRK10217	PRK10217
VC0262	non-specific	11	254	2.82203e-15	73.49	TIGR04180	EDH_00030
VC0262	non-specific	10	171	5.1595e-16	76.0589	COG1087	GalE
VC0262	non-specific	13	178	1.45172e-18	82.2557	pfam07993	NAD_binding_4
VC0262	multi-dom	9	277	5.84956e-24	98.534	TIGR03466	HpnA
VC0262	multi-dom	11	234	9.2484e-34	122.789	pfam01370	Epimerase
VC0262	multi-dom	10	323	1.69796e-57	187.072	COG0451	WcaG
VC0262	specific	10	313	3.72597e-133	379.387	cd05232	UDP_G4E_4_SDR_e
VC0262	superfamily	10	313	3.72597e-133	379.387	cl21454	NADB_Rossmann superfamily
VC0263	multi-dom	32	173	4.04246e-23	93.9163	PRK15204	PRK15204
VC0263	multi-dom	4	139	6.29239e-41	141.957	TIGR03025	EPS_sugtrans
VC0263	specific	1	174	2.29017e-63	193.607	COG2148	WcaJ
VC0263	specific	4	174	1.00935e-63	192.957	pfam02397	Bac_transf
VC0263	superfamily	4	174	1.00935e-63	192.957	cl00939	Bac_transf superfamily
VC0264	specific	394	436	7.72486e-09	49.7775	pfam07521	RMMBL
VC0264	superfamily	394	436	7.72486e-09	49.7775	cl06522	RMMBL superfamily
VC0264	specific	31	205	5.62424e-13	66.2274	pfam00753	Lactamase_B
VC0264	specific	32	206	8.55259e-19	82.2162	smart00849	Lactamase_B
VC0264	specific	251	373	1.0493e-26	101.78	pfam10996	Beta-Casp
VC0264	specific	251	381	1.49581e-47	158.472	smart01027	Beta-Casp
VC0264	superfamily	251	381	1.49581e-47	158.472	cl12567	Beta-Casp superfamily
VC0264	specific	20	209	8.72457e-71	221.179	cd16295	TTHA0252-CPSF-like_MBL-fold
VC0264	superfamily	20	209	8.72457e-71	221.179	cl23716	metallo-hydrolase-like_MBL-fold superfamily
VC0264	multi-dom	44	444	2.42798e-73	241.385	TIGR03675	arCOG00543
VC0264	multi-dom	18	454	1.45918e-132	387.934	COG1236	YSH1
VC0265	non-specific	144	397	1.55383e-28	109.607	pfam00924	MS_channel
VC0265	superfamily	144	397	1.55383e-28	109.607	cl03020	MS_channel superfamily
VC0265	multi-dom	30	402	6.82388e-33	124.648	COG0668	MscS
VC0266	non-specific	12	160	3.33103e-06	43.9445	TIGR00758	UDG_fam4
VC0266	specific	31	182	3.28329e-31	109.757	pfam03167	UDG
VC0266	specific	31	182	1.67902e-32	112.866	smart00986	UDG
VC0266	specific	2	187	3.78925e-65	197.607	COG1573	Udg4
VC0266	specific	19	189	6.86619e-113	317.561	cd10033	UDG_like_1
VC0266	superfamily	19	189	6.86619e-113	317.561	cl00483	UDG_like superfamily
VC0267	multi-dom	128	287	1.77256e-20	90.1297	PRK13581	PRK13581
VC0267	multi-dom	38	305	7.72221e-22	93.9275	TIGR01327	PGDH
VC0267	non-specific	90	307	2.393e-36	131.073	PRK15469	ghrA
VC0267	specific	98	272	1.59282e-45	151.092	pfam02826	2-Hacid_dh_C
VC0267	multi-dom	4	307	5.47797e-90	269.954	COG0111	SerA
VC0267	specific	5	307	6.59803e-126	360.684	cd05300	2-Hacid_dh_1
VC0267	superfamily	5	307	6.59803e-126	360.684	cl21454	NADB_Rossmann superfamily
VC0268	specific	32	216	2.16905e-94	272.562	pfam04222	DUF416
VC0268	specific	28	222	5.48659e-125	350.296	COG3068	YjaG
VC0268	superfamily	28	222	5.48659e-125	350.296	cl01166	DUF416 superfamily
VC0269	non-specific	19	384	3.24343e-41	146.425	TIGR00218	manA
VC0269	non-specific	10	361	9.78058e-77	240.908	pfam01238	PMI_typeI
VC0269	multi-dom	7	399	5.25579e-115	336.579	COG1482	ManA
VC0269	non-specific	12	399	3.41384e-161	457.126	PRK15131	PRK15131
VC0269	superfamily	12	399	3.41384e-161	457.126	cl21464	cupin_like superfamily
VC0270	specific	34	170	7.86734e-11	59.1395	cd00012	NBD_sugar-kinase_HSP70_actin
VC0270	multi-dom	34	324	6.94395e-32	119.702	PRK09698	PRK09698
VC0270	non-specific	34	326	7.12571e-40	141.191	TIGR00744	ROK_glcA_fam
VC0270	non-specific	34	326	2.38428e-72	224.526	pfam00480	ROK
VC0270	multi-dom	27	326	1.08289e-72	226.217	COG1940	NagC
VC0270	non-specific	32	326	4.82916e-131	374.362	PRK09557	PRK09557
VC0270	superfamily	32	326	4.82916e-131	374.362	cl17037	NBD_sugar-kinase_HSP70_actin superfamily
VC0271	multi-dom	14	333	1.67149e-19	87.4981	PRK11573	PRK11573
VC0271	multi-dom	17	322	2.16387e-23	98.5727	TIGR03520	GldE
VC0271	specific	3	178	1.592e-26	102.629	pfam01595	DUF21
VC0271	superfamily	3	178	1.592e-26	102.629	cl03275	DUF21 superfamily
VC0271	specific	201	310	3.22299e-35	123.37	cd04590	CBS_pair_CorC_HlyC_assoc
VC0271	superfamily	201	310	3.22299e-35	123.37	cl15354	CBS_pair superfamily
VC0273	non-specific	1	87	1.35582e-18	71.8639	TIGR00988	hip
VC0273	specific	1	90	1.21993e-35	114.97	smart00411	BHL
VC0273	specific	2	89	4.92207e-36	115.701	pfam00216	Bac_DNA_binding
VC0273	non-specific	1	90	9.81938e-40	125.275	PRK10753	PRK10753
VC0273	specific	1	90	4.11056e-41	128.785	COG0776	HimA
VC0273	specific	2	87	1.12902e-41	129.819	cd13831	HU
VC0273	superfamily	2	87	1.12902e-41	129.819	cl00257	HU_IHF superfamily
VC0274	specific	48	241	2.63602e-74	222.506	pfam07356	DUF1481
VC0274	superfamily	48	241	2.63602e-74	222.506	cl06410	DUF1481 superfamily
VC0275	specific	331	421	1.30433e-44	148.727	pfam02843	GARS_C
VC0275	superfamily	331	421	1.30433e-44	148.727	cl03743	GARS_C superfamily
VC0275	specific	3	102	1.8428e-54	174.81	pfam02844	GARS_N
VC0275	superfamily	3	102	1.8428e-54	174.81	cl21454	NADB_Rossmann superfamily
VC0275	specific	103	296	5.75049e-108	315.374	pfam01071	GARS_A
VC0275	superfamily	103	296	5.75049e-108	315.374	cl17255	ATP-grasp_4 superfamily
VC0275	multi-dom	1	425	0	802.351	PRK00885	PRK00885
VC0275	multi-dom	1	428	0	723.194	COG0151	PurD
VC0275	multi-dom	1	423	0	664.779	TIGR00877	purD
VC0276	specific	19	131	6.58692e-26	99.8675	pfam02142	MGS
VC0276	specific	19	132	1.62701e-30	112.953	smart00851	MGS
VC0276	non-specific	227	530	6.91119e-51	177.548	PRK07106	PRK07106
VC0276	specific	9	194	5.99539e-113	331.486	cd01421	IMPCH
VC0276	superfamily	9	194	5.99539e-113	331.486	cl00245	MGS-like superfamily
VC0276	specific	137	462	0	541.698	smart00798	AICARFT_IMPCHas
VC0276	superfamily	137	462	0	541.698	cl03362	AICARFT_IMPCHas superfamily
VC0276	specific	138	458	0	519.636	pfam01808	AICARFT_IMPCHas
VC0276	multi-dom	5	530	0	1010.78	PRK00881	purH
VC0276	multi-dom	6	530	0	921.263	COG0138	PurH
VC0276	multi-dom	9	530	0	863.366	TIGR00355	purH
VC0277	specific	5	41	2.4603e-17	68.6072	pfam00376	MerR
VC0277	specific	3	72	1.3521e-28	98.3613	smart00422	HTH_MERR
VC0277	multi-dom	3	121	7.26515e-33	110.606	COG0789	SoxR
VC0277	specific	3	129	1.6089e-52	160.421	cd04770	HTH_HMRTR
VC0277	superfamily	3	129	1.6089e-52	160.421	cl02600	HTH_MerR-SF superfamily
VC0277	multi-dom	2	133	1.05045e-65	194.309	TIGR02043	ZntR
VC0277	multi-dom	2	133	4.83917e-75	217.914	PRK09514	zntR
VC0278	multi-dom	35	122	2.60874e-11	62.3462	TIGR02154	PhoB
VC0278	multi-dom	12	125	1.63944e-13	68.8629	COG0745	OmpR
VC0278	specific	46	122	7.71352e-15	68.3478	smart00862	Trans_reg_C
VC0278	specific	46	122	1.69073e-16	72.9352	pfam00486	Trans_reg_C
VC0278	specific	35	122	1.97267e-18	78.6748	cd00383	trans_reg_C
VC0278	specific	21	172	4.93435e-49	164.854	COG3710	CadC1
VC0278	superfamily	21	172	4.93435e-49	164.854	cl21459	HTH superfamily
VC0278	multi-dom	23	538	0	776.912	PRK10153	PRK10153
VC0280	multi-dom	8	421	3.81297e-30	119.723	pfam13520	AA_permease_2
VC0280	multi-dom	1	424	7.57564e-47	166.493	COG0531	PotE
VC0280	multi-dom	2	427	1.25186e-119	356.289	TIGR00905	2A0302
VC0280	multi-dom	2	436	0	756.975	PRK10435	cadB
VC0281	specific	36	146	4.59759e-38	135.834	pfam03709	OKR_DC_1_N
VC0281	superfamily	36	146	4.59759e-38	135.834	cl19078	REC superfamily
VC0281	specific	592	720	3.30981e-63	205.393	pfam03711	OKR_DC_1_C
VC0281	superfamily	592	720	3.30981e-63	205.393	cl04224	OKR_DC_1_C superfamily
VC0281	specific	153	463	3.58306e-122	365.803	cd00615	Orn_deC_like
VC0281	multi-dom	56	724	4.30543e-134	411.81	TIGR04301	ODC_inducible
VC0281	specific	152	567	0	648.794	pfam01276	OKR_DC_1
VC0281	superfamily	152	567	0	648.794	cl18945	AAT_I superfamily
VC0281	multi-dom	23	733	0	1520.54	PRK15400	PRK15400
VC0281	multi-dom	143	732	0	741.462	COG1982	LdcC
VC0282	specific	225	279	3.22763e-06	43.0055	smart00304	HAMP
VC0282	specific	205	276	3.85692e-08	49.1059	pfam00672	HAMP
VC0282	superfamily	205	276	3.85692e-08	49.1059	cl01054	HAMP superfamily
VC0282	multi-dom	47	265	5.8007e-22	97.589	COG4564	COG4564
VC0282	specific	51	141	3.45142e-32	117.741	smart01049	Cache_2
VC0282	multi-dom	189	556	7.14791e-37	142.786	PRK15041	PRK15041
VC0282	multi-dom	359	554	5.40712e-37	134.883	pfam00015	MCPsignal
VC0282	specific	48	142	5.90623e-40	138.986	pfam08269	Cache_2
VC0282	superfamily	48	142	5.90623e-40	138.986	cl07034	Cache_2 superfamily
VC0282	non-specific	321	520	1.69729e-43	152.391	cd11386	MCP_signal
VC0282	superfamily	321	520	1.69729e-43	152.391	cl23763	MCP_signal superfamily
VC0282	multi-dom	294	555	2.34881e-55	185.952	smart00283	MA
VC0282	multi-dom	191	556	3.81759e-68	224.485	COG0840	Tar
VC0283	specific	4	225	2.22384e-70	212.745	COG3295	COG3295
VC0283	superfamily	4	225	2.22384e-70	212.745	cl23780	PepSY_TM superfamily
VC0285	multi-dom	50	115	2.07242e-06	45.7032	PRK05096	PRK05096
VC0285	specific	7	197	3.79421e-79	233.179	cd00452	KDPG_aldolase
VC0285	non-specific	3	197	2.28352e-79	233.905	pfam01081	Aldolase
VC0285	specific	1	201	3.16976e-92	267.162	COG0800	Eda
VC0285	multi-dom	3	201	5.72702e-108	306.546	TIGR01182	eda
VC0285	specific	1	201	3.16397e-127	355.702	PRK05718	PRK05718
VC0285	superfamily	1	201	3.16397e-127	355.702	cl21457	TIM_phosphate_binding superfamily
VC0286	specific	38	166	2.86849e-06	47.255	pfam03600	CitMHS
VC0286	non-specific	30	458	1.80184e-80	254.589	TIGR00791	gntP
VC0286	non-specific	13	458	5.57935e-84	264.21	PRK09821	PRK09821
VC0286	superfamily	13	458	5.57935e-84	264.21	cl21473	ArsB_NhaD_permease superfamily
VC0286	multi-dom	30	457	4.51033e-95	292.637	pfam02447	GntP_permease
VC0286	multi-dom	30	458	3.47791e-112	336.517	COG2610	GntT
VC0287	multi-dom	1	54	5.50691e-07	45.9506	PRK00131	aroK
VC0287	multi-dom	5	166	3.93326e-08	49.1296	COG0703	AroK
VC0287	non-specific	9	120	7.22767e-13	61.4399	pfam01202	SKI
VC0287	non-specific	9	166	3.56423e-70	208.415	PRK11545	gntK
VC0287	specific	6	151	3.69305e-76	222.898	cd02021	GntK
VC0287	non-specific	6	167	6.00164e-78	228.056	TIGR01313	therm_gnt_kin
VC0287	specific	9	168	1.03114e-100	285.353	COG3265	GntK
VC0287	superfamily	9	168	1.03114e-100	285.353	cl17190	NK superfamily
VC0288	specific	22	617	0	1074.01	PRK09054	PRK09054
VC0288	superfamily	22	617	0	1074.01	cl00340	ILVD_EDD superfamily
VC0288	non-specific	23	615	0	794.411	TIGR01196	edd
VC0288	specific	28	618	0	667.7	COG0129	IlvD
VC0288	specific	86	614	0	572.34	pfam00920	ILVD_EDD
VC0289	specific	10	61	3.68442e-12	58.9589	cd01392	HTH_LacI
VC0289	specific	8	53	4.66706e-14	64.1968	pfam00356	LacI
VC0289	specific	7	76	9.06847e-24	91.1094	smart00354	HTH_LACI
VC0289	superfamily	7	76	9.06847e-24	91.1094	cl22854	HTH_XRE superfamily
VC0289	multi-dom	66	320	2.83838e-29	112.208	pfam00532	Peripla_BP_1
VC0289	specific	177	332	8.62254e-33	118.195	pfam13377	Peripla_BP_3
VC0289	multi-dom	8	331	1.05558e-44	154.179	TIGR01481	ccpA
VC0289	multi-dom	7	332	2.66655e-106	312.706	COG1609	PurR
VC0289	multi-dom	3	332	1.61409e-118	343.932	PRK14987	PRK14987
VC0289	specific	67	331	4.93012e-129	367.976	cd01575	PBP1_GntR
VC0289	superfamily	67	331	4.93012e-129	367.976	cl10011	Periplasmic_Binding_Protein_Type_1 superfamily
VC0290	multi-dom	55	97	3.33087e-06	42.1651	PRK10923	glnG
VC0290	specific	56	95	8.96415e-11	50.8378	pfam02954	HTH_8
VC0290	multi-dom	18	98	6.48587e-12	58.4772	COG2204	AtoC
VC0290	multi-dom	10	93	7.79223e-13	61.2927	TIGR01818	ntrC
VC0290	specific	1	98	1.09336e-52	158.795	COG2901	Fis
VC0290	specific	4	98	1.22713e-56	168.319	PRK00430	fis
VC0290	superfamily	4	98	1.22713e-56	168.319	cl22895	HTH_8 superfamily
VC0291	non-specific	195	235	4.10651e-06	46.4705	COG1902	FadH
VC0291	non-specific	19	311	3.0654e-20	88.3415	TIGR00742	yjbN
VC0291	specific	20	251	1.70907e-103	301.721	cd02801	DUS_like_FMN
VC0291	multi-dom	22	326	1.54689e-131	375.885	pfam01207	Dus
VC0291	multi-dom	10	330	4.63887e-132	377.817	COG0042	DusA
VC0291	multi-dom	12	330	2.8755e-164	459.137	TIGR00737	nifR3_yhdG
VC0291	non-specific	10	330	0	523.38	PRK10415	PRK10415
VC0291	superfamily	10	330	0	523.38	cl21457	TIM_phosphate_binding superfamily
VC0293	non-specific	160	261	6.56692e-07	48.7625	cd08236	sugar_DH
VC0293	superfamily	160	261	6.56692e-07	48.7625	cl16912	MDR superfamily
VC0293	non-specific	160	260	1.80555e-08	50.7913	TIGR02469	CbiT
VC0293	specific	162	257	1.48957e-10	55.899	cd02440	AdoMet_MTases
VC0293	non-specific	153	214	1.18725e-11	61.0681	PRK14968	PRK14968
VC0293	specific	159	257	2.0279e-14	66.5877	pfam12847	Methyltransf_18
VC0293	non-specific	157	208	2.89789e-15	71.576	COG2263	COG2263
VC0293	superfamily	157	208	2.89789e-15	71.576	cl17173	AdoMet_MTases superfamily
VC0293	multi-dom	1	293	4.18009e-131	371.022	PRK00517	prmA
VC0293	multi-dom	3	287	1.21768e-131	373.785	TIGR00406	prmA
VC0293	multi-dom	1	293	1.48984e-144	407.071	COG2264	PrmA
VC0293	multi-dom	2	293	2.54791e-155	433.99	pfam06325	PrmA
VC0295	specific	336	441	3.48532e-56	179.982	pfam02785	Biotin_carb_C
VC0295	specific	336	441	2.44332e-59	188.391	smart00878	Biotin_carb_C
VC0295	superfamily	336	441	2.44332e-59	188.391	cl08365	Biotin_carb_C superfamily
VC0295	specific	2	110	8.67314e-61	191.91	pfam00289	CPSase_L_chain
VC0295	superfamily	2	110	8.67314e-61	191.91	cl02837	CPSase_L_chain superfamily
VC0295	specific	115	322	3.86475e-97	289.205	pfam02786	CPSase_L_D2
VC0295	superfamily	115	322	3.86475e-97	289.205	cl17255	ATP-grasp_4 superfamily
VC0295	multi-dom	1	445	0	908.025	PRK08591	PRK08591
VC0295	multi-dom	1	445	0	768.542	TIGR00514	accC
VC0295	multi-dom	1	444	0	688.619	COG0439	AccC
VC0296	specific	121	195	3.6035e-26	94.2112	pfam00364	Biotin_lipoyl
VC0296	non-specific	121	196	9.08259e-27	96.2351	PRK07051	PRK07051
VC0296	specific	123	195	9.24891e-28	98.2571	cd06850	biotinyl_domain
VC0296	superfamily	123	195	9.24891e-28	98.2571	cl11404	Biotinyl_lipoyl_domains superfamily
VC0296	multi-dom	49	196	2.43123e-41	135.203	COG0511	AccB
VC0296	multi-dom	44	196	1.71197e-59	181.959	TIGR00531	BCCP
VC0296	multi-dom	44	196	1.40607e-81	237.774	PRK06302	PRK06302
VC0297	specific	6	144	3.85294e-84	241.956	cd00466	DHQase_II
VC0297	specific	6	146	3.32795e-85	244.558	TIGR01088	aroQ
VC0297	specific	5	150	2.17339e-87	250.209	COG0757	AroQ
VC0297	specific	7	143	9.14188e-90	255.704	pfam01220	DHquinase_II
VC0297	specific	4	149	3.28616e-98	277.706	PRK05395	PRK05395
VC0297	superfamily	4	149	3.28616e-98	277.706	cl00505	DHQase_II superfamily
VC0298	specific	548	626	2.08464e-27	104.188	pfam13193	AMP-binding_C
VC0298	multi-dom	99	540	1.60387e-100	310.714	pfam00501	AMP-binding
VC0298	specific	45	651	0	1134.19	cd05966	ACS
VC0298	superfamily	45	651	0	1134.19	cl17068	AFD_class_I superfamily
VC0298	multi-dom	23	666	0	1365.21	PRK00174	PRK00174
VC0298	multi-dom	35	661	0	1174.72	TIGR02188	Ac_CoA_lig_AcsA
VC0298	multi-dom	85	648	0	759.518	COG0365	Acs
VC0299	multi-dom	43	212	8.99706e-19	83.1973	TIGR01405	polC_Gram_pos
VC0299	multi-dom	43	212	4.46047e-19	84.1191	PRK00448	polC
VC0299	specific	45	207	1.6905e-19	80.4668	pfam00929	RNase_T
VC0299	specific	43	212	1.01949e-23	91.5927	smart00479	EXOIII
VC0299	multi-dom	30	217	9.84423e-31	112.246	COG0847	DnaQ
VC0299	specific	45	207	6.17568e-40	133.195	cd06127	DEDDh
VC0299	specific	15	215	2.07715e-117	331.482	PRK09145	PRK09145
VC0299	superfamily	15	215	2.07715e-117	331.482	cl10012	DnaQ_like_exo superfamily
VC0300	specific	31	113	3.22796e-09	52.6135	pfam00027	cNMP_binding
VC0300	specific	11	120	5.02881e-12	61.573	cd00038	CAP_ED
VC0300	superfamily	11	120	5.02881e-12	61.573	cl00047	CAP_ED superfamily
VC0300	specific	302	462	8.33084e-31	117.055	cd05401	NT_GlnE_GlnD_like
VC0300	specific	154	273	3.03538e-39	138.125	cd04589	CBS_pair_CAP-ED_DUF294_assoc_bac
VC0300	superfamily	154	273	3.03538e-39	138.125	cl15354	CBS_pair superfamily
VC0300	specific	471	603	1.05928e-43	151.58	pfam10335	DUF294_C
VC0300	superfamily	471	603	1.05928e-43	151.58	cl19627	GlnD_UR_UTase superfamily
VC0300	specific	300	432	4.63088e-48	163.161	pfam03445	DUF294
VC0300	superfamily	300	432	4.63088e-48	163.161	cl11966	NT_Pol-beta-like superfamily
VC0300	multi-dom	1	606	0	819.696	COG2905	COG2905
VC0302	multi-dom	6	373	5.19019e-07	49.8944	PRK09528	lacY
VC0302	multi-dom	13	335	3.2638e-07	50.4922	pfam07690	MFS_1
VC0302	multi-dom	18	373	5.93871e-09	55.9329	TIGR00899	2A0120
VC0302	non-specific	6	380	2.12086e-75	237.907	TIGR00902	2A0127
VC0302	specific	2	381	0	546.422	PRK11128	PRK11128
VC0302	superfamily	2	381	0	546.422	cl21472	MFS superfamily
VC0303	specific	1030	1084	1.6389e-08	50.645	smart00448	REC
VC0303	multi-dom	584	1003	1.35976e-10	63.8474	COG3290	CitA
VC0303	specific	788	852	4.43995e-11	57.9625	pfam00512	HisKA
VC0303	multi-dom	1031	1143	3.51246e-11	65.4108	COG2204	AtoC
VC0303	specific	788	853	1.06406e-11	59.8873	smart00388	HisKA
VC0303	specific	786	849	5.16395e-12	60.6892	cd00082	HisKA
VC0303	superfamily	786	849	5.16395e-12	60.6892	cl00080	HisKA superfamily
VC0303	non-specific	1032	1144	3.29612e-13	65.6309	pfam00072	Response_reg
VC0303	specific	1033	1146	9.44693e-14	67.2157	cd00156	REC
VC0303	specific	1030	1146	2.63468e-15	72.1848	COG0784	CheY
VC0303	superfamily	1030	1146	2.63468e-15	72.1848	cl19078	REC superfamily
VC0303	multi-dom	634	1003	2.21076e-21	98.5016	PRK11360	PRK11360
VC0303	specific	898	1006	8.91349e-25	98.5184	pfam02518	HATPase_c
VC0303	specific	902	1003	6.46773e-27	104.651	cd00075	HATPase_c
VC0303	specific	898	1006	4.91187e-28	108.12	smart00387	HATPase_c
VC0303	superfamily	898	1006	4.91187e-28	108.12	cl00075	HATPase_c superfamily
VC0303	multi-dom	750	1143	1.74589e-33	138.621	PRK15347	PRK15347
VC0303	multi-dom	630	1003	3.37542e-36	138.881	TIGR02966	phoR_proteo
VC0303	multi-dom	744	1145	1.98634e-47	183.056	TIGR02956	TMAO_torS
VC0303	multi-dom	758	1010	9.1579e-50	178.409	COG0642	BaeS
VC0303	specific	5	500	6.19581e-58	205.867	cd10322	SLC5sbd
VC0303	multi-dom	634	748	5.83182e-58	193.509	pfam12860	PAS_7
VC0303	specific	1	505	4.97251e-82	275.334	COG0591	PutP
VC0303	superfamily	1	505	4.97251e-82	275.334	cl00456	SLC5-6-like_sbd superfamily
VC0304	specific	23	301	4.70351e-98	296.158	pfam02541	Ppx-GppA
VC0304	specific	9	302	3.23421e-100	302.157	TIGR03706	exo_poly_only
VC0304	superfamily	9	302	3.23421e-100	302.157	cl17037	NBD_sugar-kinase_HSP70_actin superfamily
VC0304	multi-dom	8	488	4.42462e-174	497.601	COG0248	GppA
VC0304	multi-dom	3	497	0	906.256	PRK11031	PRK11031
VC0305	multi-dom	34	359	1.45872e-12	67.8729	TIGR00614	recQ_fam
VC0305	specific	270	351	4.30735e-28	104.986	smart00490	HELICc
VC0305	specific	241	351	2.47111e-37	130.814	pfam00271	Helicase_C
VC0305	specific	233	359	3.24275e-43	146.999	cd00079	HELICc
VC0305	superfamily	233	359	3.24275e-43	146.999	cl21455	P-loop_NTPase superfamily
VC0305	multi-dom	24	234	5.8534e-48	161.891	smart00487	DEXDc
VC0305	specific	33	208	8.66842e-56	180.893	pfam00270	DEAD
VC0305	specific	11	219	9.16361e-89	267.043	cd00268	DEADc
VC0305	superfamily	11	219	9.16361e-89	267.043	cl21455	P-loop_NTPase superfamily
VC0305	multi-dom	1	438	7.93955e-158	454.633	COG0513	SrmB
VC0305	multi-dom	2	429	0	936.314	PRK04837	PRK04837
VC0306	multi-dom	5	85	2.04908e-16	71.6293	TIGR01130	ER_PDI_fam
VC0306	specific	2	108	2.76129e-22	83.0244	COG0526	TrxA
VC0306	multi-dom	13	108	6.15809e-28	97.8322	PRK10996	PRK10996
VC0306	multi-dom	4	105	9.40705e-34	117.075	COG3118	YbbN
VC0306	specific	15	105	1.88247e-38	122.667	cd02947	TRX_family
VC0306	specific	5	107	1.1016e-44	138.901	pfam00085	Thioredoxin
VC0306	specific	8	108	2.12247e-50	153.214	TIGR01068	thioredoxin
VC0306	non-specific	1	108	8.86128e-59	174.867	PRK09381	trxA
VC0306	superfamily	1	108	8.86128e-59	174.867	cl00388	Thioredoxin_like superfamily
VC0307	specific	53	116	4.36877e-15	68.0091	smart00357	CSP
VC0307	specific	5	47	2.47445e-15	68.1655	pfam07498	Rho_N
VC0307	specific	5	47	2.08652e-16	71.2518	smart00959	Rho_N
VC0307	superfamily	5	47	2.08652e-16	71.2518	cl06505	Rho_N superfamily
VC0307	non-specific	160	363	1.02162e-24	99.7104	pfam00006	ATP-synt_ab
VC0307	specific	51	118	8.77779e-42	140.453	cd04459	Rho_CSD
VC0307	specific	53	125	6.28461e-44	146.361	pfam07497	Rho_RNA_bind
VC0307	superfamily	53	125	6.28461e-44	146.361	cl09927	S1_like superfamily
VC0307	specific	156	404	0	503.009	cd01128	rho_factor
VC0307	superfamily	156	404	0	503.009	cl21455	P-loop_NTPase superfamily
VC0307	multi-dom	1	418	0	866.762	PRK09376	rho
VC0307	multi-dom	1	419	0	832.306	COG1158	Rho
VC0307	multi-dom	1	418	0	801.98	TIGR00767	rho
VC0309	non-specific	1	459	0	885.797	PRK10922	PRK10922
VC0309	superfamily	1	459	0	885.797	cl00311	UbiD superfamily
VC0309	specific	1	459	0	695.152	COG0043	UbiD
VC0309	specific	10	430	0	578.664	pfam01977	UbiD
VC0309	specific	6	455	0	571.632	TIGR00148	TIGR00148
VC0311	multi-dom	11	89	6.87664e-06	40.947	COG2871	NqrF
VC0311	non-specific	4	89	8.77489e-10	49.3338	CHL00134	petF
VC0311	specific	5	79	7.63839e-10	49.0833	pfam00111	Fer2
VC0311	non-specific	2	85	6.43996e-10	49.7606	TIGR02008	fdx_plant
VC0311	multi-dom	20	88	1.58585e-12	59.8365	TIGR02160	PA_CoA_Oxy5
VC0311	specific	4	86	1.80276e-17	68.5756	cd00207	fer2
VC0311	specific	2	89	3.50127e-19	73.6438	COG0633	Fdx
VC0311	superfamily	2	89	3.50127e-19	73.6438	cl00159	fer2 superfamily
VC0311	multi-dom	1	85	2.03512e-24	92.2412	PRK07609	PRK07609
VC0312	multi-dom	91	212	5.94961e-09	54.0314	TIGR01941	nqrF
VC0312	specific	111	215	2.00223e-27	100.012	pfam00175	NAD_binding_1
VC0312	superfamily	111	215	2.00223e-27	100.012	cl23719	NAD_binding_1 superfamily
VC0312	multi-dom	1	221	2.90748e-56	178.755	COG0543	Mcr1
VC0312	specific	5	233	2.80217e-103	297.153	cd06189	flavin_oxioreductase
VC0312	superfamily	5	233	2.80217e-103	297.153	cl06868	FNR_like superfamily
VC0312	multi-dom	1	236	3.41395e-151	418.489	PRK08051	fre
VC0315	multi-dom	33	410	2.95276e-06	47.8642	TIGR04265	bac_cardiolipin
VC0315	multi-dom	251	403	6.86397e-24	95.0172	pfam13091	PLDc_2
VC0315	multi-dom	19	436	6.41908e-74	237.445	COG1502	Cls
VC0315	specific	11	183	1.23201e-105	309.18	cd09134	PLDc_PSS_G_neg_1
VC0315	superfamily	11	183	1.23201e-105	309.18	cl15239	PLDc_SF superfamily
VC0315	specific	232	446	2.84891e-131	376.172	cd09136	PLDc_PSS_G_neg_2
VC0315	superfamily	232	446	2.84891e-131	376.172	cl15239	PLDc_SF superfamily
VC0315	multi-dom	5	446	0	811.347	PRK09428	pssA
VC0317	specific	38	116	4.90246e-13	59.2229	pfam13508	Acetyltransf_7
VC0317	superfamily	38	116	4.90246e-13	59.2229	cl17182	NAT_SF superfamily
VC0318	specific	31	164	1.22198e-24	96.1159	pfam01565	FAD_binding_4
VC0318	superfamily	31	164	1.22198e-24	96.1159	cl19922	FAD_binding_4 superfamily
VC0318	specific	219	340	2.9802e-44	146.334	pfam02873	MurB_C
VC0318	superfamily	219	340	2.9802e-44	146.334	cl03753	MurB_C superfamily
VC0318	multi-dom	19	342	1.42816e-96	287.041	TIGR00179	murB
VC0318	multi-dom	11	346	2.74881e-133	380.791	COG0812	MurB
VC0318	multi-dom	11	341	0	566.311	PRK00046	murB
VC0319	specific	8	58	6.59665e-08	47.0411	pfam08279	HTH_11
VC0319	specific	271	316	7.55177e-10	52.452	pfam02237	BPL_C
VC0319	superfamily	271	316	7.55177e-10	52.452	cl08343	BPL_C superfamily
VC0319	non-specific	104	270	4.47604e-12	62.5277	PRK05935	PRK05935
VC0319	non-specific	8	75	3.72398e-14	65.1772	TIGR00122	birA_repr_reg
VC0319	non-specific	84	207	4.81328e-16	72.0824	pfam03099	BPL_LplA_LipB
VC0319	superfamily	84	207	4.81328e-16	72.0824	cl14057	BPL_LplA_LipB superfamily
VC0319	specific	1	79	4.31143e-29	105.482	COG1654	BirA
VC0319	superfamily	1	79	4.31143e-29	105.482	cl21459	HTH superfamily
VC0319	multi-dom	83	317	3.24835e-70	216.885	TIGR00121	birA_ligase
VC0319	multi-dom	83	319	2.2872e-91	270.723	COG0340	BirA2
VC0319	multi-dom	2	320	0	516.262	PRK11886	PRK11886
VC0320	multi-dom	148	307	6.61419e-13	67.341	PRK07429	PRK07429
VC0320	non-specific	150	307	3.53228e-15	72.0469	pfam00485	PRK
VC0320	multi-dom	147	375	2.42801e-18	81.5594	COG0572	Udk
VC0320	specific	150	373	1.89485e-129	368.948	cd02025	PanK
VC0320	specific	67	353	8.26596e-155	435.532	COG1072	CoaA
VC0320	non-specific	87	375	2.20898e-157	442.515	TIGR00554	panK_bact
VC0320	specific	69	375	0	571.747	PRK05439	PRK05439
VC0320	superfamily	69	375	0	571.747	cl17190	NK superfamily
VC0321	specific	225	294	8.12757e-18	75.7221	pfam03144	GTP_EFTU_D2
VC0321	specific	298	392	1.79819e-48	158.569	pfam03143	GTP_EFTU_D3
VC0321	specific	211	297	2.55015e-51	165.384	cd03697	EFTU_II
VC0321	superfamily	211	297	2.55015e-51	165.384	cl02787	Translation_Factor_II_like superfamily
VC0321	specific	300	389	6.74854e-65	200.431	cd03707	EFTU_III
VC0321	superfamily	300	389	6.74854e-65	200.431	cl02786	Translation_factor_III superfamily
VC0321	multi-dom	10	201	1.22875e-77	236.666	pfam00009	GTP_EFTU
VC0321	specific	11	203	2.85384e-125	358.049	cd01884	EF_Tu
VC0321	superfamily	11	203	2.85384e-125	358.049	cl21455	P-loop_NTPase superfamily
VC0321	multi-dom	1	394	0	861.803	PRK00049	PRK00049
VC0321	multi-dom	1	394	0	757.985	COG0050	TufB
VC0321	multi-dom	1	394	0	738.512	TIGR00485	EF-Tu
VC0322	specific	77	127	1.11908e-11	54.5295	TIGR00964	secE_bact
VC0322	specific	77	127	2.38394e-15	64.0024	pfam00584	SecE
VC0322	specific	55	127	6.07777e-19	73.5562	COG0690	SecE
VC0322	specific	39	130	4.42194e-38	123.01	PRK05740	secE
VC0322	superfamily	39	130	4.42194e-38	123.01	cl00481	SecE superfamily
VC0323	specific	125	180	5.6902e-26	92.9055	cd06091	KOW_NusG
VC0323	superfamily	125	180	5.6902e-26	92.9055	cl00354	KOW superfamily
VC0323	specific	9	106	4.40335e-26	94.238	pfam02357	NusG
VC0323	specific	8	114	6.3883e-41	132.497	smart00738	NGN
VC0323	specific	8	115	5.32465e-55	168.423	cd09891	NGN_Bact_1
VC0323	superfamily	8	115	5.32465e-55	168.423	cl02766	NGN superfamily
VC0323	multi-dom	6	182	8.14575e-82	238.762	COG0250	NusG
VC0323	multi-dom	9	180	5.49527e-95	271.868	TIGR00922	nusG
VC0323	multi-dom	2	182	7.1919e-108	304.805	PRK05609	nusG
VC0324	specific	72	140	3.83554e-31	105.111	pfam00298	Ribosomal_L11
VC0324	superfamily	72	140	3.83554e-31	105.111	cl19918	Ribosomal_L11 superfamily
VC0324	specific	9	140	1.55055e-66	196.518	cd00349	Ribosomal_L11
VC0324	superfamily	9	140	1.55055e-66	196.518	cl21729	Ribosomal_L11 superfamily
VC0324	multi-dom	9	141	2.16394e-71	208.919	smart00649	RL11
VC0324	multi-dom	3	142	3.99287e-77	223.764	TIGR01632	L11_bact
VC0324	multi-dom	2	142	8.53236e-78	225.543	COG0080	RplK
VC0324	multi-dom	1	142	3.30349e-92	261.996	PRK00140	rplK
VC0325	specific	23	224	5.64361e-65	199.333	cd00403	Ribosomal_L1
VC0325	specific	27	221	6.07516e-67	203.945	pfam00687	Ribosomal_L1
VC0325	specific	1	227	2.84883e-107	307.232	COG0081	RplA
VC0325	specific	3	229	1.52324e-122	345.811	TIGR01169	rplA_bact
VC0325	specific	2	231	1.2167e-131	369.076	PRK05424	rplA
VC0325	superfamily	2	231	1.2167e-131	369.076	cl00322	Ribosomal_L1 superfamily
VC0326	specific	3	101	6.58639e-33	111.084	pfam00466	Ribosomal_L10
VC0326	specific	1	159	1.69751e-51	160.867	COG0244	RplJ
VC0326	specific	4	158	1.09344e-57	176.156	cd05797	Ribosomal_L10
VC0326	specific	3	161	7.64583e-65	194.589	PRK00099	rplJ
VC0326	superfamily	3	161	7.64583e-65	194.589	cl00376	Ribosomal_L10_P0 superfamily
VC0327	specific	55	120	3.08322e-26	91.7113	pfam00542	Ribosomal_L12
VC0327	multi-dom	3	121	2.65742e-34	114.088	TIGR00855	L12
VC0327	specific	3	120	1.27113e-35	117.256	cd00387	Ribosomal_L7_L12
VC0327	superfamily	3	120	1.27113e-35	117.256	cl24010	Ribosomal_L7_L12 superfamily
VC0327	multi-dom	1	121	6.26457e-38	123.193	COG0222	RplL
VC0327	multi-dom	1	121	9.17846e-46	143.019	PRK00157	rplL
VC0328	specific	625	690	6.8526e-32	117.449	pfam10385	RNA_pol_Rpb2_45
VC0328	superfamily	625	690	6.8526e-32	117.449	cl10525	RNA_pol_Rpb2_45 superfamily
VC0328	multi-dom	60	534	2.33715e-111	355.149	pfam04563	RNA_pol_Rpb2_1
VC0328	specific	751	1297	1.87829e-162	490.488	pfam00562	RNA_pol_Rpb2_6
VC0328	specific	61	1373	0	864.571	cd00653	RNA_pol_B_RPB2
VC0328	superfamily	61	1373	0	864.571	cl24011	RNA_pol_B_RPB2 superfamily
VC0328	multi-dom	35	1375	0	2241.5	PRK00405	rpoB
VC0328	multi-dom	42	1372	0	1851.62	TIGR02013	rpoB
VC0328	multi-dom	35	1375	0	1573.73	COG0085	RpoB
VC0329	multi-dom	1007	1367	2.61592e-75	273.264	TIGR02388	rpoC2_cyan
VC0329	multi-dom	1007	1367	8.33118e-80	288.048	PRK02597	rpoC2
VC0329	specific	907	1362	2.37293e-84	272.864	cd02655	RNAP_beta'_C
VC0329	superfamily	907	1362	2.37293e-84	272.864	cl11429	RNAP_largest_subunit_C superfamily
VC0329	specific	14	342	3.56993e-105	335.414	pfam04997	RNA_pol_Rpb1_1
VC0329	superfamily	14	342	3.56993e-105	335.414	cl04880	RNA_pol_Rpb1_1 superfamily
VC0329	multi-dom	766	1321	3.25174e-125	398.698	pfam04998	RNA_pol_Rpb1_5
VC0329	multi-dom	235	511	7.31964e-163	488.952	smart00663	RPOLA_N
VC0329	specific	15	813	0	1336.39	cd01609	RNAP_beta'_N
VC0329	superfamily	15	813	0	1336.39	cl19114	RNAP_largest_subunit_N superfamily
VC0329	multi-dom	16	1381	0	2386.69	PRK00566	PRK00566
VC0329	multi-dom	19	1367	0	1803.48	TIGR02386	rpoC_TIGR
VC0329	multi-dom	20	853	0	1039.51	COG0086	RpoC
VC0330	specific	3	154	4.33722e-72	212.413	pfam04353	Rsd_AlgQ
VC0330	specific	3	164	3.91824e-75	220.519	PRK11718	PRK11718
VC0330	specific	3	164	1.78761e-81	236.639	COG3160	Rsd
VC0330	superfamily	3	164	1.78761e-81	236.639	cl11478	Rsd_AlgQ superfamily
VC0331	multi-dom	143	202	4.10023e-07	47.3699	TIGR02705	nudix_YtkD
VC0331	specific	108	136	2.07222e-08	47.6039	pfam09297	zf-NADH-PPase
VC0331	superfamily	108	136	2.07222e-08	47.6039	cl24033	zf-NADH-PPase superfamily
VC0331	non-specific	137	244	3.69092e-10	55.6378	PLN02325	PLN02325
VC0331	specific	131	258	1.12087e-16	73.5814	COG1051	YjhB
VC0331	specific	144	252	6.1381e-21	84.4116	pfam00293	NUDIX
VC0331	specific	141	262	5.12484e-67	203.152	cd03429	NADH_pyrophosphatase
VC0331	superfamily	141	262	5.12484e-67	203.152	cl00447	Nudix_Hydrolase superfamily
VC0331	multi-dom	1	268	4.04237e-125	355.871	COG2816	NPY1
VC0331	multi-dom	8	264	2.35929e-156	433.894	PRK00241	nudC
VC0332	specific	6	355	0	648.345	PRK00115	hemE
VC0332	superfamily	6	355	0	648.345	cl00464	URO-D_CIMS_like superfamily
VC0332	specific	14	352	0	549.823	cd00717	URO-D
VC0332	specific	12	352	0	545.337	TIGR01464	hemE
VC0332	specific	5	357	0	520.654	COG0407	HemE
VC0332	specific	8	353	0	505.574	pfam01208	URO-D
VC0333	multi-dom	25	119	3.4895e-08	50.7749	PRK10668	PRK10668
VC0333	specific	38	84	6.5017e-13	60.0981	pfam00440	TetR_N
VC0333	superfamily	38	84	6.5017e-13	60.0981	cl23498	TetR_N superfamily
VC0333	multi-dom	23	198	7.10665e-14	66.8857	COG1309	AcrR
VC0333	specific	88	230	6.08953e-47	151.235	pfam13972	TetR
VC0333	superfamily	88	230	6.08953e-47	151.235	cl16511	TetR superfamily
VC0335	multi-dom	39	258	1.72326e-09	58.1442	TIGR02168	SMC_prok_B
VC0335	specific	283	376	1.31954e-35	124.188	pfam01551	Peptidase_M23
VC0335	superfamily	283	376	1.31954e-35	124.188	cl18370	Peptidase_M23 superfamily
VC0335	multi-dom	22	382	1.62896e-87	270.026	PRK11637	PRK11637
VC0335	multi-dom	1	382	1.50962e-128	374.444	COG4942	EnvC
VC0336	non-specific	369	491	4.61542e-08	53.8186	PRK12383	PRK12383
VC0336	non-specific	373	491	1.15785e-09	58.8208	COG1015	DeoB
VC0336	specific	83	302	4.88044e-125	362.862	pfam06415	iPGM_N
VC0336	multi-dom	5	494	1.09092e-139	408.03	pfam01676	Metalloenzyme
VC0336	specific	5	508	0	880.597	cd16010	iPGM
VC0336	superfamily	5	508	0	880.597	cl23718	ALP_like superfamily
VC0336	multi-dom	1	508	0	959.941	PRK05434	PRK05434
VC0336	multi-dom	2	509	0	846.187	COG0696	GpmI
VC0336	multi-dom	5	508	0	785.802	TIGR01307	pgm_bpd_ind
VC0337	specific	44	154	1.00792e-06	46.0246	pfam00892	EamA
VC0337	superfamily	44	154	1.00792e-06	46.0246	cl23754	EamA superfamily
VC0337	multi-dom	37	311	1.70749e-08	53.3317	COG0697	RhaT
VC0337	specific	175	312	5.07996e-09	52.573	pfam00892	EamA
VC0337	superfamily	175	312	5.07996e-09	52.573	cl23754	EamA superfamily
VC0338	non-specific	15	458	3.87521e-30	120.94	pfam00939	Na_sulph_symp
VC0338	multi-dom	60	458	1.22634e-54	187.937	TIGR00785	dass
VC0338	specific	60	457	8.88236e-65	212.83	cd01115	SLC13_permease
VC0338	superfamily	60	457	8.88236e-65	212.83	cl21473	ArsB_NhaD_permease superfamily
VC0338	multi-dom	15	458	1.57175e-68	224.894	COG0471	CitT
VC0339	specific	67	283	1.42678e-77	232.559	pfam02666	PS_Dcarbxylase
VC0339	specific	7	280	2.88791e-87	259.142	COG0688	Psd
VC0339	multi-dom	2	282	8.25828e-101	305.889	PRK09629	PRK09629
VC0339	non-specific	48	282	2.92439e-111	319.854	TIGR00163	PS_decarb
VC0339	specific	1	285	0	591.799	PRK00044	psd
VC0339	superfamily	1	285	0	591.799	cl03656	PS_Dcarbxylase superfamily
VC0340	multi-dom	99	276	5.61755e-85	254.765	pfam03193	DUF258
VC0340	multi-dom	74	334	2.93312e-104	306.263	TIGR00157	TIGR00157
VC0340	specific	120	334	5.05337e-107	312.025	cd01854	YjeQ_EngC
VC0340	superfamily	120	334	5.05337e-107	312.025	cl21455	P-loop_NTPase superfamily
VC0340	multi-dom	31	345	1.07582e-136	390.882	COG1162	RsgA
VC0340	multi-dom	3	350	0	657.698	PRK12288	PRK12288
VC0341	specific	8	176	1.55593e-19	79.6515	smart00479	EXOIII
VC0341	specific	9	171	1.19395e-44	144.025	pfam00929	RNase_T
VC0341	specific	8	179	8.01784e-109	306.78	cd06135	Orn
VC0341	specific	1	181	4.01501e-127	353.567	COG1949	Orn
VC0341	specific	4	181	3.75593e-138	381.04	PRK05359	PRK05359
VC0341	superfamily	4	181	3.75593e-138	381.04	cl10012	DnaQ_like_exo superfamily
VC0342	specific	188	252	2.1565e-31	112.18	pfam13484	Fer4_16
VC0342	superfamily	188	252	2.1565e-31	112.18	cl19102	Fer4_8 superfamily
VC0342	specific	58	136	8.68453e-34	118.774	pfam08331	DUF1730
VC0342	superfamily	58	136	8.68453e-34	118.774	cl07080	DUF1730 superfamily
VC0342	multi-dom	5	343	1.1656e-163	459.939	COG1600	QueG
VC0342	multi-dom	10	344	0	607.601	TIGR00276	TIGR00276
VC0343	specific	42	173	1.02801e-61	186.494	TIGR00150	T6A_YjeE
VC0343	specific	42	164	1.09077e-65	196.064	pfam02367	TsaE
VC0343	specific	38	185	1.52043e-72	214.419	COG0802	TsaE
VC0343	non-specific	35	185	1.83298e-80	234.66	PRK10646	PRK10646
VC0343	superfamily	35	185	1.83298e-80	234.66	cl21455	P-loop_NTPase superfamily
VC0344	multi-dom	484	581	1.06261e-07	52.8223	COG3858	YaaH
VC0344	specific	483	525	2.51564e-09	51.6776	smart00257	LysM
VC0344	specific	482	525	1.07877e-09	52.8729	cd00118	LysM
VC0344	superfamily	482	525	1.07877e-09	52.8729	cl23764	LysM superfamily
VC0344	specific	536	578	9.36094e-10	52.8332	smart00257	LysM
[truncated: 19,503 more rows]
