# Supplementary material for: MerR and ChrR mediate blue light induced photo-oxidative stress response at the transcriptional level in Vibrio cholerae
Source: Sci Rep. 2017 Jan 18;7:40817. doi: 10.1038/srep40817 (PMC5241685; doi:10.1038/srep40817)
Supplement: Supplementary Table S8 [file srep40817-s9.xls]

## Sheet: Supplementary Table S8
Supplementary Table S8: Identification of the putative σE-dependent promoter motif in the upstream region of genes controlled by σE. Co-ordinate represents the position of 3′ end nucleotide of putative σE-binding motif relative to translation start site (+1).
Gene or cluster name	-35	Spacer (16-18)	-10	Co-ordinate
VC0039	TGATC	GATAGTTGACCAATTTTG	CGTAA	-27
VC0829	TGCTC	CATTCACAGTAGCTTTT	GGTAA	-87
VC0944	AGCTC	GGTGAAATCGATATCGTG	CGTAT	-189
VC1118	TGATC	CCTTACATTCTGAGTTT	CGTAA	-102
VC1571	TAAAC	CAATCCAGTACCAATGA	CGTAT	-68
VC1814	TGATC	GCTCAATCCCTTTGAC	CGTAT	-41
VC1885	TTATC	AAATCTGTGTAAGAGAA	CGTTT	-83
VC2044	AGATC	CAGCAACGCCAAGTCGAG	CGTAT	-85
VC2085	CGCTC	AAGAGTGACCCTACAAA	CGTAA	-53
VC2091	TGCAC	TCACTTTGATTTTTTATA	CGTAT	-268
VC2159	TGGTC	ATTTTCAGGGTGAGCGCA	CGGAA	-76
VC2242	CGATC	TGGATGCACTGGATCA	CGAAA	-190
VC2295	TGATT	TCTTAGCCTTTCACTC	CGGAT	-242
VC2303	TGATC	GACGAATGAACTCTTTT	CGTAT	-32
VC2542	TGAAC	TGCTGCACTCGCTTTTG	CGTAG	-54
VCA0538	AGATG	GATTGACTAGGCGCAA	CGTAA	-85
VCA0740	TGAAG	ACATGATGAGCAACCATG	CGTAA	-231
VCA0782	TGTTC	CACTAGCTCTTCGGCC	AGTAA	-128
VCA0783	AGATA	CACTTCCCCTTCACTTGG	CGTAT	-126
VCA0910	TGATC	AGCCTGCCACTTGCTG	AGTTT	-33
VC0007	TGACC	ATCCACAGGATCCGCG	CTTAA	-274
VC0142	TAATC	AAAGGGATTTTTTCGG	CTTAT	-92
VC0426	TAATC	GGCACTCATCTTCAAT	CGTTT	-128
VC0520	TCATC	AAAATATCAGCATTAA	CGAAT	-23
VC0868	GGATT	GTTGAGCGTACCAACG	CGTAA	-230
VC1262	TATTC	GCCAAGGTACTCGCTG	CGTAA	-119
VC1810	TGATT	GTCAAGTCATGCACAA	AGTAA	-223
VC2485	TGATT	ATTAAGGCTTTTTTAA	AGTAA	-167
VC0113	TGACC	GATGCGGATATCGATAT	CCTAT	-198
VC0169	TGATT	TCACCGCCGCGTGCACAC	CGTGA	-180
VC0227	TGAAT	CGCTTGTACGGCAGCTAT	CGTAT	-156
VC0396	TGATA	AACTTATCGGTTACTTAG	CCTAT	-99
VC0636	TGATC	GAGCGCAATTTCGATTTC	CGCCA	-220
VC0706	TGATC	TAAATCACATTATTTCCG	CGATA	-53
VC0987	TAAAC	TTTTTACCAGAAAGAGA	CGTAA	-22
VC1413	TAATT	TTTGTAAATGAATGCAA	CGTAA	-111
VC1530	TCATG	AATGTTGTGATGCTTTT	CGTAT	-100
VC1541	TGATT	GAGAAGAACCATAAACGC	AGTAT	-127
VC1707	TGAGC	TTTGGCTTATTGATTACG	GGTAT	-238
VC1811	GGATC	AGTGACCGAATGTATCT	CCTAT	-201
VC2501	CGATC	CTAGATGGGATCCAGCA	AGTAA	-54
VC2645	TGGTT	TTTAACATCAAAAACATC	CGTAT	-141
VCA0157	TGCTC	ACGAATGAGCTACCGCT	CGTCA	-218
VCA0231	TGATC	GCAAGCCATAACGCAGA	CTTCT	-40
VCA0505	TGAGC	TAAACGTTTTGTTTCTT	CGTCT	-220
VCA0615	TGATT	CTTTCCTAAAAAGTTTCC	CCTAA	-56
VCA0691	TGATC	AACTTTTATAAAAATACA	CAAAA	-226
VCA0738	TGATC	AACTGGAGATTATTTTTC	AGTGA	-102
VCA0789	TGATT	GTGTGAAGCTCAATGCG	CATAA	-132
VCA0809	TGATG	CTTTACTCGGTTTCTAC	CGTGT	-104
VCA0858	TGAGC	TTACTGAACTTCGTCTGT	CGTTA	-37
VCA1028	TGATC	CTCCATACACTTTGTATT	GGTTT	-265
VCA1088	TGAAC	AACTACAAAAGAAGCACG	CATAA	-43
VC0415	TGATC	AAACCACCCAAGGTCGAG	CGCAA	-222
VC1263	TGATC	TTTTCTTTGAAAAAAGG	GGTAT	-37
VC1389	TGAGC	CAATCAGACGCAACGTT	CGTAT	-40
VC1392	TGATA	CTGACCGCTTGGCGTTTA	CGTAA	-178
VC0039	TGATC	GATAGTTGACCAATTTTG	CGTAA	-27
VC1812	TGATC	CTCGAAAAGAGAGTGTG	CGTAA	-10
VCA0779	TGATC	GGCCGAGGATAAGTCCG	CGTAA	-81
