# Supplementary material for: MerR and ChrR mediate blue light induced photo-oxidative stress response at the transcriptional level in Vibrio cholerae
Source: Sci Rep. 2017 Jan 18;7:40817. doi: 10.1038/srep40817 (PMC5241685; doi:10.1038/srep40817)
Supplement: Supplementary Table S9 [file srep40817-s10.xls]

## Sheet: Supplementary Table S9
Supplementary Table S9: Primer sequences used in construction of V. Cholerae deletion mutants.
Primer ID	Primer Sequence
VC1814_P1_F	AACTCTAGATTGAGTAAAAAAATTGGCCTG
VC1814_P1_R	GTGCTTCCACTGTAAAAAGGAGAGGGAGATCGTTTCTAC
VC1814_P2_F	GTAGAAACGATCTCCCTCTCCTTTTTACAGTGGAAGCAC
VC1814_ P2_R	TATGAGCTCTCATGATGAGCTTTCCTTATTTTG
VC1814_Flank_F	TCGATGGGTAGCAGGACATCGTATCCG
VC1814_Flank_R	CTTTACTTGCTGTATGCAGTACGCCG
VC1392_P1_F	GGAATCTAGAATGGAAAAGATCAATCTGGT
VC1392_P1_R	TAAGCTGTCAAACATGAGAACCAATCGGATGTGACGATCA
VC1392_P2_F	ACGGATTCAC CACTCCAAGA CATGACAGCG AAGGGCAGTT
VC1392_ P2_R	AGCTAGATCTTTAATCCATCTCCGGTTGACGCTTG
VC1392_Flank_F	CTCGGTAATAGGCAGAAAG
VC1392_Flank_R	GCTAGCTTGGCTTGGCGCGATG
VC2301_P1_F	AACTCTAGACACAGGCTTTTGCTCTGGTATTTAG
VC2301_P1_R	GACCATCATGCTGCATAAAGTAACTCACCAAGTTCTGCCTC
VC2301_P2_F	GAGGCAGAACTTGGTGAGTTACTTTATGCAGCATGATGGTC
VC2301_P2_R	TATGAGCTCTAGCCTTTGTTTCCTTCCTGAC
VC2301_Flank_F	ATCTCGACACGTGAACAATTTGCTTG
VC2301_Flank_R	TCACCTTGCTTGGCAGCTTAGTC
VC2302_P1_F	AACTCTAGAAATGCAAACGAATTATCT
VC2302_P1_R	TCGAGCATGTCGGCCACATCGCCTGTGTGTCCCTGCTTTTA
VC2302_P2_F	TAAAAGCAGGGACACACAGGCGATGTGGCCGACATGCTCGA
VC2302_P2_R	TATGAGCTCGTAATGACCATTTTCAT
VC2302_Flank_F	GTGAGTGATCGACGAATGAACTCT
VC2302_Flank_R	AGCATAAAGAAGAGTTACCGCCT
VCA0056_P1_F	CAACTCTAGAATGGTTTGTGATGAAAAACG
VCA0056_P1_R	GCCCATAACCAAGCATTCCCAGCGCCGTAAGAAGTGTTTC
VCA0056_P2_F	GAAACACTTCTTACGGCGCTGGGAATGCTTGGTTATGGGC
VCA0056_P2_R	TATCGAGCTCCTAAGATTGTAGCTGTTGTA
VCA0056_Flank_F	CCTGATGGCACATAACCCACAG
VCA0056_Flank_R	AGCAGACCATATTATCCCTTGT
