# Supplementary material for: MerR and ChrR mediate blue light induced photo-oxidative stress response at the transcriptional level in Vibrio cholerae
Source: Sci Rep. 2017 Jan 18;7:40817. doi: 10.1038/srep40817 (PMC5241685; doi:10.1038/srep40817)
Supplement: Supplementary Table S10 [file srep40817-s11.xls]

## Sheet: Supplementary Table S10
Supplementary Table S10: qRT-PCR forward and reverse primer sequences.
Gene ID	Forward primer	Reverse primer
VC2000 (GAPDH)	GGTCAAGACATCGTTTCTAACGC	GTTGAAGATGGGATGATGTTTTG
VC0837	TCCACATGCAGAAACAGGAG	TTGCCACTAGGCTGATATGG
VC0943	TCAAGAACATGCCGACAGAG	TCTTGAATGCGCTGGCTATC
VC1118	GCCGCACATCGCATCGAAGGG	GTGGCTCACGCCTTTCACATC
VC1248	CTCTGCCAATGCCCTAAAAG	CTTTGGGTAGGGTTTGGTTG
VC1263	AACATGGCGGAAGTAAGAGC	ACATCGCCCGTTAAACACTC
VC1359	GAAGGCATGACCATGTTGTG	TCTGTGTACGATCCGATTGC
VC1392	ATTACAGCGAACGACACTGG	CTCAGCAATACGTGCAAAGC
VC1484	GAAAGAGCTCAATCGCAAGG	TTTCTAGCATCACGCCAACC
VC1570	TTGGTTGGTGCTCAAAACCG	AAACCAACGTTCTGCGACTG
VC1643	GGTTTCAAAGGCTTGACAGG	CCAGCACGAATCGTATGTTG
VC1814	AAACACAATGGGGCGAAG	GCTTGATAGGGCAAAAGTGG
VC1922	TTGTTGGCAGAGCATACAGG	CATCCACCAAACCGTATTCC
VC2088	CCGGATGTCGATAACAAACC	GCATCCAACACCATCATGTC
VC2301	GATTCGATTGTGGCCTTGCC	ACGCGCTAAGACTTTGGGAA
VCA0055	GGAGCAAAAGTACGCTTCGATG	GTGAGTAACTCTCTAACGCTG
VCA0056	GGCGCGTTACTACAAAGTGGG	CACTCGCTCAAGGGCTTCTGT
VCA0057	CCACACAAGTTCTCGCCAATCG	GCGGCTGAAATAGAGTGAGC
VCA0615	CCGCTCAACTCGAGTTACATTG	TCATGCAATAGCGCAAACCG
VCA0782	GATTCAAGCGGGAGAAAGTG	GGCTTCATCATCCAGTTGTG
VCA0798	CCGGATCTCATCCGTTATTG	GGCTCAATTGAAAGGTCAGC
VCA0809	GTACGTTCGCCATCACATTC	AGATCCAGATGCCATACGTG
VCA0957	TTCTAATGACCACGCACAGC	TGTGGTCGACCTTGTTCATC
VCA1087	GCATGATCACCGATTCACC	CCGCTTGCTCAAGGTATTTC
